# Supplementary material for: (2Z)-1-(5-Hy­droxy-3-methyl-1-phenyl-1H-pyrazol-4-yl)-3-(4-methyl­anilino)­but-2-en-1-one
Source: Acta Crystallogr Sect E Struct Rep Online. 2012 Feb 24;68(Pt 3):o794. doi: 10.1107/S1600536812006526 (PMC3297862; doi:10.1107/S1600536812006526)
Supplement: Supplementary file 2 [file e-68-0o794-Isup2.hkl]

# 
# h,k,l, Fc-squared, Fo-squared, sigma(Fo-squared) and status flag 
# 
data_I
_shelx_title '  P21/c' 
_shelx_refln_list_code          4 
_shelx_F_calc_maximum      327.31 
_exptl_crystal_F_000       736.00 
_reflns_d_resolution_high  0.7681 
 
loop_ 
 _symmetry_equiv_pos_as_xyz 
 'x, y, z' 
 '-x, y+1/2, -z+1/2' 
 '-x, -y, -z' 
 'x, -y-1/2, z-1/2' 
 
_cell_length_a    14.9041 
_cell_length_b     6.9222 
_cell_length_c    17.1921 
_cell_angle_alpha  90.000 
_cell_angle_beta   96.190 
_cell_angle_gamma  90.000 
 
_shelx_F_squared_multiplier     1.000 
 
loop_ 
 _refln_index_h 
 _refln_index_k 
 _refln_index_l 
 _refln_F_squared_calc 
 _refln_F_squared_meas 
 _refln_F_squared_sigma 
 _refln_observed_status 
   2   0   0      181.30      170.86     15.43 o 
   3   0   0      558.90      569.10     35.24 o 
   4   0   0     1047.67     1038.46     51.57 o 
   5   0   0        5.78       -3.05      6.46 o 
   6   0   0      483.93      580.59     47.28 o 
   7   0   0      234.43      281.68     35.91 o 
   8   0   0     3000.07     3096.65    128.24 o 
   9   0   0      418.75      465.09     52.20 o 
  10   0   0      126.38      191.41     36.63 o 
  11   0   0      341.90      325.89     50.13 o 
  12   0   0      106.78      155.17     36.34 o 
  13   0   0      297.12      285.12     50.89 o 
  14   0   0      330.43      246.86     49.50 o 
  15   0   0        2.41      -11.99     18.21 o 
  16   0   0       83.33       51.18     26.07 o 
  17   0   0       86.20       75.11     38.00 o 
  18   0   0        3.71        0.35     13.06 o 
  19   0   0        3.88       15.44     23.40 o 
   1   1   0      522.01      474.19     19.78 o 
   2   1   0      326.08      289.78     17.08 o 
   3   1   0       67.25       44.39      4.57 o 
   4   1   0        0.27        0.83      4.33 o 
   5   1   0       96.27       83.21     11.55 o 
   6   1   0      253.44      284.23     19.45 o 
   7   1   0      276.05      314.16     21.77 o 
   8   1   0      183.80      192.17     16.31 o 
   9   1   0        1.18        0.70      4.79 o 
  10   1   0      124.84      132.55     20.75 o 
  11   1   0      142.21      135.96     22.75 o 
  12   1   0       20.36       12.50      6.84 o 
  13   1   0      211.99      194.03     29.40 o 
  14   1   0       29.01       21.36     21.65 o 
  15   1   0        5.05      -13.19     13.19 o 
  16   1   0       23.28       23.47     22.02 o 
  17   1   0        0.40        9.81     18.44 o 
  18   1   0       26.71        8.97     11.34 o 
  19   1   0        0.63     1621.78   4840.70 o 
   0   2   0   107134.35   102041.17    254.63 o 
   1   2   0     1667.05     1669.01     29.84 o 
   2   2   0     1241.95     1117.43     35.21 o 
   3   2   0      106.93      108.97      7.82 o 
   4   2   0      115.99      121.72      7.51 o 
   5   2   0       70.20       79.14      7.18 o 
   6   2   0       34.57       29.66      6.18 o 
   7   2   0        6.57        7.02      3.50 o 
   8   2   0      761.53      768.36     35.58 o 
   9   2   0      277.93      274.34     18.72 o 
  10   2   0        0.45        1.25      5.23 o 
  11   2   0      259.29      227.61     23.63 o 
  12   2   0        0.21        0.43      9.35 o 
  13   2   0       82.18       51.71     14.59 o 
  14   2   0      108.90       61.70     16.07 o 
  15   2   0        0.25       -7.22      9.02 o 
  16   2   0       54.70       59.23     23.52 o 
  17   2   0       31.45       14.89     11.93 o 
  18   2   0       15.50        1.27      6.80 o 
   1   3   0     1429.19     1462.22     26.70 o 
   2   3   0      115.93      101.81     10.41 o 
   3   3   0        6.35        7.01      2.29 o 
   4   3   0       31.62       42.39      5.70 o 
   5   3   0      594.34      616.20     26.33 o 
   6   3   0      755.11      764.66     49.67 o 
   7   3   0      980.67     1063.16     38.03 o 
   8   3   0      435.94      442.12     24.18 o 
   9   3   0        2.48       -1.54      4.30 o 
  10   3   0      295.76      295.41     22.72 o 
  11   3   0      288.36      298.53     23.80 o 
  12   3   0        5.73       12.89      7.45 o 
  13   3   0      610.39      614.74     42.52 o 
  14   3   0      122.49      186.95     24.84 o 
  15   3   0       10.35       28.37     11.70 o 
  16   3   0       79.26      105.21     19.82 o 
  17   3   0        5.14       27.84     16.34 o 
  18   3   0       61.67       55.72     29.89 o 
   0   4   0      116.76      126.99     19.38 o 
   1   4   0       44.14       27.76      3.90 o 
   2   4   0      857.98      853.40     37.69 o 
   3   4   0       27.15       24.41      5.97 o 
   4   4   0      221.54      203.46      9.32 o 
   5   4   0        0.13       -0.57      1.75 o 
   6   4   0        0.01       -4.28      6.86 o 
   7   4   0       66.23       62.51     11.46 o 
   8   4   0        8.50       22.64     10.96 o 
   9   4   0        0.38       19.27     11.95 o 
  10   4   0      122.12      131.18     20.07 o 
  11   4   0       48.49       56.67     15.13 o 
  12   4   0       23.28       14.31     11.42 o 
  13   4   0        2.24        7.38     10.69 o 
  14   4   0        2.25      -14.78     14.78 o 
  15   4   0        3.80        6.13     28.78 o 
  16   4   0       16.33        7.40     31.39 o 
  17   4   0        0.81       -0.07      9.94 o 
   1   5   0      319.48      341.45     19.87 o 
   2   5   0        6.47       -0.80      4.13 o 
   3   5   0        1.79        7.87     11.58 o 
   4   5   0      111.08      125.44     11.08 o 
   5   5   0      457.93      515.30     36.77 o 
   6   5   0      372.78      387.89     28.72 o 
   7   5   0      514.30      535.98     35.23 o 
   8   5   0       57.15       63.13     10.58 o 
   9   5   0        8.97       15.24     13.08 o 
  10   5   0       82.53       79.70     16.95 o 
  11   5   0       11.01       -1.65      7.87 o 
  12   5   0       37.67       23.08     17.08 o 
  13   5   0       85.66       98.86     20.79 o 
  14   5   0       80.03       87.66     20.95 o 
  15   5   0        1.39       17.47     13.69 o 
  16   5   0       54.86       91.20     29.82 o 
   0   6   0     6177.04     7024.86    473.62 o 
   1   6   0     1039.32     1065.41     37.03 o 
   2   6   0       31.57       35.47     10.15 o 
   3   6   0       37.71       41.07     11.45 o 
   4   6   0      254.33      245.66     16.38 o 
   5   6   0       33.65       42.49     11.07 o 
   6   6   0       30.40       25.14     17.32 o 
   7   6   0      171.50      170.75     35.25 o 
   8   6   0       19.78       14.07      8.63 o 
   9   6   0      232.36      249.53     34.45 o 
  10   6   0       68.26       74.42     19.49 o 
  11   6   0        6.87       13.28      5.81 o 
  12   6   0        0.78       -0.65      7.49 o 
  13   6   0        3.10        9.40     10.89 o 
  14   6   0        0.22      -15.41     15.41 o 
   1   7   0        8.91        2.78     14.04 o 
   2   7   0       21.38        9.23      7.35 o 
   3   7   0        1.37        7.18      7.30 o 
   4   7   0       21.52       -4.49     11.17 o 
   5   7   0      102.15      125.41     20.23 o 
   6   7   0        5.01       -0.05      7.16 o 
   7   7   0      144.17      150.81     24.86 o 
   8   7   0       64.31       82.34     18.77 o 
   9   7   0       14.80       11.10     11.60 o 
  10   7   0        9.44      -12.66     12.66 o 
  11   7   0       16.63        0.01     19.89 o 
  12   7   0       17.70        5.82     25.60 o 
   1   8   0      635.96      712.14    108.70 o 
   2   8   0       56.73       46.28     46.39 o 
   3   8   0       66.81       80.48     22.18 o 
   4   8   0        1.12        4.51     12.01 o 
   5   8   0       13.52       20.55     10.48 o 
   6   8   0       26.37       37.62     12.87 o 
   7   8   0       36.86       80.24     26.50 o 
   8   8   0       32.79       36.02     14.08 o 
 -19   1   1       17.30       11.95     21.50 o 
 -18   1   1        2.72       -8.93     17.10 o 
 -17   1   1      206.82      174.47     51.20 o 
 -16   1   1      315.85      408.37     47.94 o 
 -15   1   1      109.86      115.31     24.59 o 
 -14   1   1      472.75      417.63     44.99 o 
 -13   1   1        0.03        5.15     12.09 o 
 -12   1   1       94.74      108.67     21.15 o 
 -11   1   1        9.26       10.48     13.86 o 
 -10   1   1        9.86       14.72      4.71 o 
  -9   1   1        0.45       -3.08      6.90 o 
  -8   1   1        0.89        4.56      3.84 o 
  -7   1   1     3385.34     3778.08     75.25 o 
  -6   1   1     2985.88     3028.05     61.69 o 
  -5   1   1     2438.31     2331.65     48.58 o 
  -4   1   1       93.91       87.37      8.30 o 
  -3   1   1      963.45      969.01     22.36 o 
  -2   1   1     5117.87     4852.94    141.33 o 
  -1   1   1     5020.44     4580.81     52.10 o 
   0   1   1      557.56      558.10     11.76 o 
   1   1   1     1561.61     1413.32     22.01 o 
   2   1   1       17.48        6.06      2.38 o 
   3   1   1     4558.74     4214.05     46.09 o 
   4   1   1        7.38        4.09      3.06 o 
   5   1   1      586.32      660.15     23.30 o 
   6   1   1     2523.19     2524.23     49.95 o 
   7   1   1     7940.02     8533.56    115.85 o 
   8   1   1        0.40        9.06      6.78 o 
   9   1   1       44.19       24.13     16.48 o 
  10   1   1       45.64       42.02     11.49 o 
  11   1   1       33.04       31.09      9.04 o 
  12   1   1       13.03        7.90     10.50 o 
  13   1   1      324.28      302.08     35.88 o 
  14   1   1      928.69      889.15     65.04 o 
  15   1   1      144.27      143.43     26.68 o 
  16   1   1       15.24       39.47     13.83 o 
  17   1   1       37.82       16.77     17.09 o 
  18   1   1       54.12       27.34     18.07 o 
  19   1   1       24.50       10.17      8.78 o 
 -18   2   1        1.10        0.96     13.18 o 
 -17   2   1       36.47       17.15      6.61 o 
 -16   2   1        8.45       10.66     10.74 o 
 -15   2   1        1.04       12.59      9.26 o 
 -14   2   1       15.73        1.88     12.40 o 
 -13   2   1       86.78       56.34     15.23 o 
 -12   2   1        8.11        4.91      7.95 o 
 -11   2   1        5.86        5.10     12.19 o 
 -10   2   1      392.97      447.91     30.45 o 
  -9   2   1      297.76      330.09     24.42 o 
  -8   2   1        0.02        3.36      4.75 o 
  -7   2   1     1576.44     1650.71     41.93 o 
  -6   2   1      252.53      261.54     15.66 o 
  -5   2   1       83.25       86.54      8.06 o 
  -4   2   1      927.30      803.46     50.00 o 
  -3   2   1     1436.32     1346.22     36.04 o 
  -2   2   1      841.13      773.39     25.55 o 
  -1   2   1    57987.95    55747.99    353.45 o 
   0   2   1    14174.24    13791.68    105.94 o 
   1   2   1     1849.97     1765.43     27.97 o 
   2   2   1      200.36      202.43     11.08 o 
   3   2   1      149.23      142.38     10.01 o 
   4   2   1       39.24       38.97      4.94 o 
   5   2   1      141.41      141.02      9.60 o 
   6   2   1     1028.49     1139.42     28.23 o 
   7   2   1      431.00      308.96     61.07 o 
   8   2   1       29.02       29.04      7.29 o 
   9   2   1       51.54       49.65      8.05 o 
  10   2   1       41.61       39.19     12.00 o 
  11   2   1      191.92      178.14     24.07 o 
  12   2   1       95.14      107.62     20.69 o 
  13   2   1      120.86       77.28     18.02 o 
  14   2   1       64.03       56.34     17.79 o 
  15   2   1        1.52        0.40     14.64 o 
  16   2   1       19.85       27.91     14.63 o 
  17   2   1       13.00        3.25      6.22 o 
  18   2   1       49.18       45.67     36.08 o 
 -18   3   1        0.22      -17.23     17.23 o 
 -17   3   1       13.03       20.12     25.52 o 
 -16   3   1       31.34       28.49     14.68 o 
 -15   3   1       11.12        3.62      8.84 o 
 -14   3   1       12.02       18.80      5.38 o 
 -13   3   1      120.49      130.28     16.83 o 
 -12   3   1      204.59      229.91     22.14 o 
 -11   3   1       50.81       58.02     11.74 o 
 -10   3   1        2.11        5.77      4.62 o 
  -9   3   1       80.22       91.37     11.10 o 
  -8   3   1       47.95       53.11      9.55 o 
  -7   3   1      247.82      266.86     16.35 o 
  -6   3   1      269.84      242.42     46.17 o 
  -5   3   1       31.80       15.15      5.19 o 
  -4   3   1        0.15       -4.44      4.44 o 
  -3   3   1        9.12       16.98      5.33 o 
  -2   3   1      240.04      293.75     20.67 o 
  -1   3   1      794.45      825.17     29.65 o 
   0   3   1      250.56      257.05      9.85 o 
   1   3   1       57.32       86.22      6.19 o 
   2   3   1       15.40       13.35      3.56 o 
   3   3   1      864.92      852.84     22.21 o 
   4   3   1      432.98      469.60     20.56 o 
   5   3   1      176.48      174.37     13.20 o 
   6   3   1       20.64       12.65      7.16 o 
   7   3   1      555.50      508.57     26.31 o 
   8   3   1        3.93        3.33      4.64 o 
   9   3   1       48.56       51.10      9.34 o 
  10   3   1       15.86        9.75      4.11 o 
  11   3   1      182.01      209.38     20.51 o 
  12   3   1      147.46      163.95     20.45 o 
  13   3   1      123.37      114.22     23.11 o 
  14   3   1        3.84        7.84      8.83 o 
  15   3   1       31.45       32.22     12.63 o 
  16   3   1        0.01       -7.12      9.88 o 
  17   3   1        1.21        1.56      9.04 o 
  18   3   1       14.36       17.13     14.07 o 
 -17   4   1       37.10       43.85     18.98 o 
 -16   4   1        8.28       17.29     28.57 o 
 -15   4   1        2.43       -4.74      6.91 o 
 -14   4   1      107.05      100.43     22.08 o 
 -13   4   1      289.24      296.11     35.10 o 
 -12   4   1       37.55       58.85     10.62 o 
 -11   4   1       53.69       96.31     23.58 o 
 -10   4   1      675.80      706.23     61.79 o 
  -9   4   1       30.63       57.01     13.16 o 
  -8   4   1       91.02      103.96     22.50 o 
  -7   4   1      397.67      379.28     27.94 o 
  -6   4   1      749.25      766.85     28.93 o 
  -5   4   1       94.42       95.14      8.83 o 
  -4   4   1      319.46      325.04     26.34 o 
  -3   4   1     1425.34     1318.45     51.06 o 
  -2   4   1        9.47       10.61     11.08 o 
  -1   4   1    20229.26    20409.30    157.41 o 
   0   4   1    12610.60    12786.09     86.70 o 
   1   4   1       11.40        3.78      5.02 o 
   2   4   1      149.65      130.04     10.31 o 
   3   4   1      164.15      125.36      9.76 o 
   4   4   1       20.39       25.36      4.30 o 
   5   4   1      368.59      418.66     19.12 o 
   6   4   1      249.95      259.44     19.41 o 
   7   4   1        4.45        1.30      3.54 o 
   8   4   1      350.34      349.67     31.90 o 
   9   4   1        0.02        0.11      7.85 o 
  10   4   1      155.89      128.52     20.96 o 
  11   4   1       43.13       38.68     11.70 o 
  12   4   1       30.42        6.80      9.34 o 
  13   4   1       18.44        8.10      8.79 o 
  14   4   1      188.79      169.07     35.66 o 
  15   4   1        0.52       -7.41     13.45 o 
  16   4   1       18.96       32.76     18.05 o 
  17   4   1       31.28       61.90     20.35 o 
 -16   5   1       53.92       90.93     28.57 o 
 -15   5   1        0.22      -13.11     13.11 o 
 -14   5   1       45.82       58.69     18.87 o 
 -13   5   1       93.14      133.03     24.58 o 
 -12   5   1      423.40      435.05     44.65 o 
 -11   5   1       32.24       22.85     20.17 o 
 -10   5   1        7.88        7.58      8.09 o 
  -9   5   1      385.18      385.34     27.99 o 
  -8   5   1       50.91       49.29      9.48 o 
  -7   5   1      231.16      233.33     35.35 o 
  -6   5   1       40.67       48.73     11.66 o 
  -5   5   1      102.41      100.06     14.52 o 
  -4   5   1        0.81        9.16      7.64 o 
  -3   5   1       59.34       58.76      7.78 o 
  -2   5   1       11.81       10.01      6.46 o 
  -1   5   1       65.28       65.90      8.99 o 
   0   5   1       67.98       74.51     11.24 o 
   1   5   1      435.81      443.99     22.38 o 
   2   5   1        1.33        0.24      9.84 o 
   3   5   1        0.19       -6.55      6.55 o 
   4   5   1      287.59      234.74     37.65 o 
   5   5   1        7.98        9.11      4.53 o 
   6   5   1      379.47      413.81     16.84 o 
   7   5   1      177.60      161.83     15.42 o 
   8   5   1        2.71        0.64      5.70 o 
   9   5   1       22.15       37.01     12.46 o 
  10   5   1       12.16       13.94      9.59 o 
  11   5   1       46.73       41.46     14.22 o 
  12   5   1      215.21      248.84     32.57 o 
  13   5   1        1.03       11.40     28.75 o 
  14   5   1      335.98      412.29     58.55 o 
  15   5   1        8.79       26.96     14.41 o 
 -14   6   1       72.67       87.42     20.85 o 
 -13   6   1      121.94       97.12     23.73 o 
 -12   6   1       18.66        0.67      8.63 o 
 -11   6   1       37.42       33.31     10.88 o 
 -10   6   1      201.79      215.25     39.12 o 
  -9   6   1       19.73       24.13     12.89 o 
  -8   6   1       50.30       80.23     22.21 o 
  -7   6   1        8.27       12.40     10.66 o 
  -6   6   1      220.55      269.11     38.88 o 
  -5   6   1        0.14        2.01      5.86 o 
  -4   6   1       36.98       39.75     10.32 o 
  -3   6   1      410.91      367.82     19.66 o 
  -2   6   1        0.28        0.04      4.41 o 
  -1   6   1     1790.79     1791.60     43.05 o 
   0   6   1     2527.10     2663.63     56.28 o 
   1   6   1      751.34      783.26     30.65 o 
   2   6   1        4.14        0.78      4.98 o 
   3   6   1       14.42       14.64      5.76 o 
   4   6   1       40.41       41.45      6.58 o 
   5   6   1       57.51       59.16      7.68 o 
   6   6   1       63.71       40.30     10.18 o 
   7   6   1       12.63        0.74      8.67 o 
   8   6   1      172.95      162.20     24.93 o 
   9   6   1       30.44       33.13     12.01 o 
  10   6   1       63.04       53.51     14.67 o 
  11   6   1        0.43        2.17      6.77 o 
  12   6   1       12.33       21.67      8.84 o 
  13   6   1        8.07       22.96     11.96 o 
  14   6   1       74.72       78.36     24.65 o 
 -12   7   1       72.10       55.88     21.32 o 
 -11   7   1        1.65        0.42     10.00 o 
 -10   7   1       10.93       13.17     13.37 o 
  -9   7   1      262.33      333.15     39.56 o 
  -8   7   1        0.53       -7.00     17.68 o 
  -7   7   1      466.66      480.85     64.15 o 
  -6   7   1      191.21      258.89     41.63 o 
  -5   7   1       39.20       36.15     11.11 o 
  -4   7   1        0.00        0.71      5.12 o 
  -3   7   1       17.97       20.43     11.25 o 
  -2   7   1       35.10       18.13     12.93 o 
  -1   7   1       17.49       10.25     17.01 o 
   0   7   1      238.70      218.01     20.37 o 
   1   7   1      140.01      125.25     17.30 o 
   2   7   1       37.61       22.76      8.16 o 
   3   7   1      183.51      184.71     20.34 o 
   4   7   1        5.82        2.32      4.19 o 
   5   7   1       17.17        8.32     13.61 o 
   6   7   1      476.52      565.07     46.30 o 
   7   7   1      196.58      207.13     43.11 o 
   8   7   1       30.01       42.78     12.10 o 
   9   7   1        1.62       -0.26     15.82 o 
  10   7   1       63.08       76.61     19.74 o 
  11   7   1       26.61       -6.49     13.47 o 
  12   7   1        6.77        2.54     12.95 o 
  -8   8   1        0.82      -10.74     14.61 o 
  -7   8   1       37.45       46.18     15.29 o 
  -6   8   1        6.96       -6.79      7.22 o 
  -5   8   1       27.56       43.79     17.47 o 
  -4   8   1        8.87       -0.56      7.70 o 
  -3   8   1       27.03       13.60     33.16 o 
  -2   8   1       39.12       63.89     32.04 o 
  -1   8   1       52.01       74.75     21.74 o 
   0   8   1        6.24        5.32     10.02 o 
   1   8   1      482.13      551.39     96.66 o 
   2   8   1       41.20       28.72     14.92 o 
   3   8   1       99.89       54.68     30.22 o 
   4   8   1        5.41        4.98      9.41 o 
   5   8   1       22.70      -16.32     16.32 o 
   6   8   1       34.54       74.42     23.26 o 
   7   8   1        9.01      -14.88     14.88 o 
   8   8   1        7.62       14.94     12.72 o 
 -19   0   2       30.15       25.99     32.04 o 
 -18   0   2        2.69       -0.35      9.62 o 
 -17   0   2        0.43       -9.04     19.66 o 
 -16   0   2       79.31      109.78     36.17 o 
 -15   0   2      193.12      147.40     38.04 o 
 -14   0   2        4.87       10.09     13.96 o 
 -13   0   2      736.08      684.60     78.18 o 
 -12   0   2       91.61       90.45     27.48 o 
 -11   0   2      149.14      171.32     36.43 o 
 -10   0   2      169.86      186.09     37.66 o 
  -9   0   2     1233.48     1288.24     65.50 o 
  -8   0   2     3952.03     4514.78    115.04 o 
  -7   0   2      352.59      373.75     31.30 o 
  -6   0   2     1791.10     1998.95     92.25 o 
  -5   0   2     1897.67     2021.25     85.48 o 
  -4   0   2     7085.21     6608.80    140.95 o 
  -3   0   2     5211.66     4988.72    108.94 o 
  -2   0   2    13088.33    12176.68    105.23 o 
  -1   0   2    22666.33    21613.04    172.53 o 
   0   0   2    10433.10     5874.63     87.25 o 
   1   0   2     1364.18     1217.36     40.60 o 
   2   0   2     6127.29     5653.50    103.30 o 
   3   0   2       19.68       10.41      4.81 o 
   4   0   2      951.48      996.25     54.66 o 
   5   0   2     4306.76     4455.98     92.78 o 
   6   0   2     1485.97     1602.92     59.10 o 
   7   0   2      309.84      385.10     43.58 o 
   8   0   2      758.37      750.23     64.70 o 
   9   0   2        1.13       -5.24     12.28 o 
  10   0   2        2.21        9.75      8.66 o 
  11   0   2      178.80      157.19     35.47 o 
  12   0   2       47.18       57.53     25.20 o 
  13   0   2      481.80      423.67     63.65 o 
  14   0   2       22.57       18.51      9.53 o 
  15   0   2       19.04       20.08      9.70 o 
  16   0   2       59.20       50.14     27.21 o 
  17   0   2      295.55      243.63     75.47 o 
  18   0   2      131.05      108.30     43.54 o 
  19   0   2        8.39        3.58     13.48 o 
 -19   1   2       25.77       20.06     11.37 o 
 -18   1   2        8.61        6.74      8.17 o 
 -17   1   2       45.72       45.32     23.85 o 
 -16   1   2       60.47       63.74     18.83 o 
 -15   1   2        0.95        3.82      6.21 o 
 -14   1   2       20.85        5.00      6.13 o 
 -13   1   2       36.79       20.89      9.47 o 
 -12   1   2        3.39       -1.36      8.19 o 
 -11   1   2       45.11       37.15     16.44 o 
 -10   1   2       61.31       62.37     13.91 o 
  -9   1   2        8.70        5.63      3.74 o 
  -8   1   2      322.56      387.80     26.02 o 
  -7   1   2       69.66       79.83     15.07 o 
  -6   1   2      936.21      991.48     46.87 o 
  -5   1   2        8.11        7.56      4.40 o 
  -4   1   2      243.65      244.73     15.37 o 
  -3   1   2      217.83      206.27     10.60 o 
  -2   1   2       28.45       28.31      2.82 o 
  -1   1   2      296.51      274.34      6.60 o 
   0   1   2      519.64      482.31     12.05 o 
   1   1   2      221.72      207.86      8.98 o 
   2   1   2      228.78      205.14      9.12 o 
   3   1   2     1011.48      909.46     23.42 o 
   4   1   2      101.03       99.28      8.69 o 
   5   1   2      423.57      415.43     19.50 o 
   6   1   2     2158.36     2293.70     55.92 o 
   7   1   2       97.48       83.19     11.23 o 
   8   1   2      204.81      195.37     23.39 o 
   9   1   2       13.98       -5.55      5.77 o 
  10   1   2       84.72       74.28     13.09 o 
  11   1   2       24.17       21.29      8.79 o 
  12   1   2      213.91      200.10     28.12 o 
  13   1   2      502.59      479.52     46.85 o 
  14   1   2      181.27      151.99     26.14 o 
  15   1   2       57.12       28.48     22.76 o 
  16   1   2        0.57       17.97     13.11 o 
  17   1   2        4.00        1.61      9.71 o 
  18   1   2        6.88        1.93      7.47 o 
 -18   2   2        1.53        4.99     23.28 o 
 -17   2   2        1.25        5.98     12.49 o 
 -16   2   2       37.44       31.82     29.39 o 
 -15   2   2      123.63      106.48     25.13 o 
 -14   2   2        0.00        1.24      7.67 o 
 -13   2   2      403.75      362.03     32.44 o 
 -12   2   2       21.79       10.11     10.88 o 
 -11   2   2       88.50       73.43     13.70 o 
 -10   2   2        5.96        2.07      3.06 o 
  -9   2   2      238.34      243.07     20.98 o 
  -8   2   2      501.28      548.65     29.14 o 
  -7   2   2      601.31      658.22     24.20 o 
  -6   2   2      287.06      297.44     14.88 o 
  -5   2   2      721.88      718.02     18.13 o 
  -4   2   2     1400.48     1308.96     28.13 o 
  -3   2   2      651.64      660.90     17.73 o 
  -2   2   2     1106.84     1104.39     25.41 o 
  -1   2   2    12057.42    11842.17     68.69 o 
   0   2   2      328.37      320.43     10.38 o 
   1   2   2      149.59      141.86      7.83 o 
   2   2   2      711.80      728.56     19.45 o 
   3   2   2      165.97      165.33     10.15 o 
   4   2   2      907.56      946.95     25.86 o 
   5   2   2      477.79      450.22     16.90 o 
   6   2   2     1698.78     1911.73     37.89 o 
   7   2   2      482.22      537.76     23.16 o 
   8   2   2      263.57      252.25     21.04 o 
   9   2   2        2.37       -3.29      9.75 o 
  10   2   2       16.43       18.12      7.75 o 
  11   2   2        0.96        4.62      6.22 o 
  12   2   2       67.66       77.05     17.76 o 
  13   2   2      466.26      429.70     60.99 o 
  14   2   2        0.58       -3.83      9.72 o 
  15   2   2        3.00        1.78      7.44 o 
  16   2   2       26.04       47.80     17.81 o 
  17   2   2      109.96      139.39     32.93 o 
  18   2   2       29.20       16.77     17.78 o 
 -18   3   2       10.29        0.99      8.90 o 
 -17   3   2      226.96      231.97     47.99 o 
 -16   3   2      226.61      317.84     47.88 o 
 -15   3   2       13.50       14.65      5.90 o 
 -14   3   2        6.63       -3.89     10.30 o 
 -13   3   2        7.72        9.41      5.53 o 
 -12   3   2        8.25        5.70      5.18 o 
 -11   3   2       53.96       48.90      9.86 o 
 -10   3   2      334.74      365.72     23.43 o 
  -9   3   2        7.09       -0.32      3.70 o 
  -8   3   2     1004.46     1037.37     30.44 o 
  -7   3   2      194.58      171.75      9.86 o 
  -6   3   2     1353.27     1388.53     41.04 o 
  -5   3   2       88.82       51.45     15.16 o 
  -4   3   2      248.68      229.07     11.30 o 
  -3   3   2      295.38      258.87     16.80 o 
  -2   3   2       48.60       43.90      5.32 o 
  -1   3   2     2449.29     2352.55     31.24 o 
   0   3   2      709.65      668.91     17.60 o 
   1   3   2      187.63      182.18      8.99 o 
   2   3   2      960.00      969.64     25.51 o 
   3   3   2     1396.49     1298.61     27.31 o 
   4   3   2      134.59      122.08     10.10 o 
   5   3   2      837.69      856.58     28.07 o 
   6   3   2     4025.06     3973.63     70.48 o 
   7   3   2      669.31      693.49     31.39 o 
   8   3   2      268.80      285.01     16.96 o 
   9   3   2      125.74      149.66     13.77 o 
  10   3   2       81.04      102.57     15.87 o 
  11   3   2       34.74       55.68     11.88 o 
  12   3   2      835.15      974.79     52.90 o 
  13   3   2     1851.86     1892.70     77.02 o 
  14   3   2      807.66      881.73     55.30 o 
  15   3   2      174.03      192.65     26.30 o 
  16   3   2        0.00       -9.14      9.14 o 
  17   3   2       37.99       63.92     24.78 o 
 -17   4   2        8.64        5.84     12.57 o 
 -16   4   2        0.28        1.24      9.28 o 
 -15   4   2        1.59       -2.90     11.00 o 
 -14   4   2       62.18       57.67     14.47 o 
 -13   4   2       75.36       57.24     18.47 o 
 -12   4   2       26.97       47.19      9.76 o 
 -11   4   2        7.01        7.26      5.80 o 
 -10   4   2       93.08       92.00     12.85 o 
  -9   4   2       65.89       63.30     11.55 o 
  -8   4   2      166.75      174.71     15.84 o 
  -7   4   2       16.77       14.45      6.11 o 
  -6   4   2        4.82        9.52      5.98 o 
  -5   4   2       66.52       64.64     13.11 o 
  -4   4   2       39.90       49.50      7.94 o 
  -3   4   2       49.78       43.91      8.79 o 
  -2   4   2      409.26      435.95     16.89 o 
  -1   4   2      237.88      261.31     13.05 o 
   0   4   2     1036.03     1077.64     20.82 o 
   1   4   2       36.38       44.60      4.88 o 
   2   4   2        6.42        5.89      4.04 o 
   3   4   2      229.97      215.85     13.14 o 
   4   4   2       22.52       23.55      3.77 o 
   5   4   2       96.19       88.00     13.58 o 
   6   4   2      134.23      148.37     21.62 o 
   7   4   2      132.75      141.70     14.38 o 
   8   4   2        6.87        6.38      4.22 o 
   9   4   2        0.87        8.03      4.46 o 
  10   4   2       15.81        1.31      7.69 o 
  11   4   2      112.91      134.44     27.60 o 
  12   4   2      496.89      480.61     54.76 o 
  13   4   2       90.62      102.70     26.38 o 
  14   4   2        4.53        3.54     11.65 o 
  15   4   2        0.35      -10.67     13.72 o 
  16   4   2        0.49       -7.48     20.67 o 
  17   4   2        0.70      -20.59     20.59 o 
 -16   5   2      109.31      155.73     46.13 o 
 -15   5   2       14.54       12.23     12.69 o 
 -14   5   2       66.60       35.05     12.63 o 
 -13   5   2      110.72      148.97     27.30 o 
 -12   5   2      107.22       99.77     24.46 o 
 -11   5   2        1.81        4.82      7.26 o 
 -10   5   2      258.72      309.74     44.24 o 
  -9   5   2        7.89        4.32      4.13 o 
  -8   5   2      580.79      544.15     36.81 o 
  -7   5   2      178.38      199.16     33.09 o 
  -6   5   2      249.03      233.82     27.09 o 
  -5   5   2       47.97       59.99     13.66 o 
  -4   5   2        8.06        7.34      4.34 o 
  -3   5   2      154.53      124.03      9.70 o 
  -2   5   2       12.10        4.25      3.87 o 
  -1   5   2     1797.68     1840.21     40.48 o 
   0   5   2        1.62        1.18      3.41 o 
   1   5   2       82.61       82.59      9.05 o 
   2   5   2      426.90      436.12     19.19 o 
   3   5   2      168.29      154.94     11.69 o 
   4   5   2       51.36       36.39      6.86 o 
   5   5   2      212.22      218.23     13.37 o 
   6   5   2      845.67      817.47     28.13 o 
   7   5   2      438.58      457.53     22.23 o 
   8   5   2        0.34       -3.33      3.71 o 
   9   5   2       45.17       77.05     16.55 o 
  10   5   2       16.35       33.02     11.61 o 
  11   5   2        3.24        2.65      6.60 o 
  12   5   2      404.48      519.14     61.49 o 
  13   5   2      638.66      824.51     79.47 o 
  14   5   2      469.29      564.37     84.12 o 
  15   5   2       34.46       48.48     39.75 o 
 -14   6   2      158.88      150.50     27.87 o 
 -13   6   2        0.49        1.12     12.63 o 
 -12   6   2       89.72      109.42     28.71 o 
 -11   6   2       39.06       23.86     11.28 o 
 -10   6   2       94.66      129.40     29.52 o 
  -9   6   2       79.01       86.12     25.05 o 
  -8   6   2      135.51      128.90     28.79 o 
  -7   6   2      223.41      248.53     38.78 o 
  -6   6   2        2.46        7.08     13.69 o 
  -5   6   2        0.48       -0.79      7.35 o 
  -4   6   2      327.85      327.33     25.15 o 
  -3   6   2      105.59      116.42     10.06 o 
  -2   6   2      659.88      653.47     26.67 o 
  -1   6   2     1081.90     1134.96     34.05 o 
   0   6   2      419.85      421.79     20.67 o 
   1   6   2      123.41      121.80     11.34 o 
   2   6   2        5.82        5.85      5.41 o 
   3   6   2       21.55       22.29      6.03 o 
   4   6   2       50.18       48.38      7.99 o 
   5   6   2      171.11      172.31     14.73 o 
   6   6   2      149.30      135.48     13.07 o 
   7   6   2       15.96       19.64      9.16 o 
   8   6   2      210.31      209.11     27.69 o 
   9   6   2       68.92       60.70     14.53 o 
  10   6   2       15.22        3.23      9.13 o 
  11   6   2       44.93       29.82     13.13 o 
  12   6   2      225.88      244.39     43.82 o 
  13   6   2       72.23       82.46     24.68 o 
  14   6   2        0.73       19.62     39.20 o 
 -12   7   2       10.09       31.40     16.18 o 
 -11   7   2        9.13      -16.78     16.78 o 
 -10   7   2        2.37        2.22     10.39 o 
  -9   7   2        3.45       22.17     15.17 o 
  -8   7   2       17.16       21.71      8.33 o 
  -7   7   2       29.27       18.21     12.55 o 
  -6   7   2        7.43        2.16     28.22 o 
  -5   7   2        0.50        6.33     14.86 o 
  -4   7   2       67.71       39.64     19.18 o 
  -3   7   2        6.49       -8.21      8.21 o 
  -2   7   2        2.01        3.72      5.72 o 
  -1   7   2      459.60      513.85     30.07 o 
   0   7   2      145.47      144.68     20.23 o 
   1   7   2       17.07        6.89      4.57 o 
   2   7   2       70.00       75.44     17.01 o 
   3   7   2        1.34       -2.54      4.57 o 
   4   7   2       30.32       38.37      9.38 o 
   5   7   2        5.91        0.19      6.30 o 
   6   7   2        0.49       14.03     14.85 o 
   7   7   2       95.16       89.79     18.13 o 
   8   7   2      101.15      107.73     21.37 o 
   9   7   2        0.45        5.01      9.09 o 
  10   7   2       87.43      119.74     23.46 o 
  11   7   2       10.36       -6.21      6.21 o 
  -8   8   2        1.15       -5.85     12.86 o 
  -7   8   2      257.90      259.95     49.56 o 
  -6   8   2        0.79       19.73     11.80 o 
  -5   8   2       46.61       46.26     17.82 o 
  -4   8   2       77.91      111.66     28.82 o 
  -3   8   2       98.88      106.23     25.07 o 
  -2   8   2      369.37      370.84     50.20 o 
  -1   8   2     1318.04     1405.43     95.85 o 
   0   8   2        0.02        2.03     11.92 o 
   1   8   2       28.16       24.41     19.75 o 
   2   8   2       12.27       22.12     13.29 o 
   3   8   2        0.09        7.10     12.91 o 
   4   8   2        5.68       -4.35     29.32 o 
   5   8   2      132.23      154.66     48.09 o 
   6   8   2      165.90      160.46     33.07 o 
   7   8   2       43.57        3.63     12.57 o 
   8   8   2       90.63      101.10     27.30 o 
 -19   1   3       33.56        6.59     12.50 o 
 -18   1   3        8.02        1.60      7.96 o 
 -17   1   3      142.44      160.34     34.93 o 
 -16   1   3       88.80      127.97     27.32 o 
 -15   1   3      144.34      123.28     25.06 o 
 -14   1   3       35.10       14.56     31.30 o 
 -13   1   3      101.73      144.47     25.37 o 
 -12   1   3      579.78      485.68     44.23 o 
 -11   1   3      401.86      408.82     37.98 o 
 -10   1   3      621.09      618.15     37.45 o 
  -9   1   3      277.00      312.61     32.47 o 
  -8   1   3      259.46      254.77     22.17 o 
  -7   1   3     2312.23     2498.50     55.73 o 
  -6   1   3       20.62       27.54      6.21 o 
  -5   1   3        7.13        4.84      3.70 o 
  -4   1   3     2725.97     2684.94     40.19 o 
  -3   1   3      532.45      535.65     13.32 o 
  -2   1   3      143.82      134.38      5.54 o 
  -1   1   3     9974.76     9578.11     49.38 o 
   0   1   3    13834.52    13036.83     58.21 o 
   1   1   3     5485.63     5292.56     51.75 o 
   2   1   3      563.33      520.29     28.27 o 
   3   1   3     2201.20     2173.62     38.96 o 
   4   1   3      104.73      114.21      9.89 o 
   5   1   3      590.15      626.21     24.78 o 
   6   1   3     1720.20     1781.80     44.84 o 
   7   1   3     2330.70     2340.04     63.25 o 
   8   1   3        0.48        2.93      5.24 o 
   9   1   3      146.61      159.85     16.09 o 
  10   1   3      112.01      122.38     22.10 o 
  11   1   3     4829.60     4987.18    139.83 o 
  12   1   3      108.95       70.62     17.26 o 
  13   1   3     2322.77     2127.23     99.81 o 
  14   1   3      217.95      229.29     35.84 o 
  15   1   3        1.07        2.52      7.41 o 
  16   1   3        0.69      -22.65     22.65 o 
  17   1   3       25.81       -3.49     34.63 o 
  18   1   3       18.44        8.17     15.51 o 
 -18   2   3       19.79       23.10     38.84 o 
 -17   2   3       88.83       59.14     20.66 o 
 -16   2   3        4.49        5.52     24.24 o 
 -15   2   3       17.21       11.98      9.85 o 
 -14   2   3      228.03      236.97     32.71 o 
 -13   2   3      372.36      310.52     36.19 o 
 -12   2   3       58.08       46.25     15.00 o 
 -11   2   3       57.41       47.23     10.07 o 
 -10   2   3      700.16      685.87     38.10 o 
  -9   2   3        8.62       10.60      4.55 o 
  -8   2   3       12.41       23.50      5.03 o 
  -7   2   3      938.40      980.90     28.61 o 
  -6   2   3      113.76      126.52      8.78 o 
  -5   2   3      274.01      258.88     14.26 o 
  -4   2   3      436.78      415.27     16.18 o 
  -3   2   3      107.86      102.59      6.19 o 
  -2   2   3      751.38      718.32     12.90 o 
  -1   2   3     5531.12     5355.73     35.94 o 
   0   2   3     2391.62     2191.67     28.04 o 
   1   2   3     1606.98     1574.64     24.65 o 
   2   2   3      149.22      115.99      7.88 o 
   3   2   3       28.54       20.23      3.98 o 
   4   2   3      767.45      722.18     26.78 o 
   5   2   3     1449.88     1443.59     34.85 o 
   6   2   3        4.06       -0.03      3.06 o 
   7   2   3      313.25      324.66     45.76 o 
   8   2   3      354.61      346.35     25.54 o 
   9   2   3        8.41        9.98      8.72 o 
  10   2   3     1047.96     1098.34     62.43 o 
  11   2   3      580.56      604.87     48.71 o 
  12   2   3       30.22       34.65     26.92 o 
  13   2   3      351.76      322.45     38.80 o 
  14   2   3       93.50      100.43     22.29 o 
  15   2   3       13.43       15.05     15.62 o 
  16   2   3       96.43      128.85     27.38 o 
  17   2   3        0.35        3.43      6.06 o 
  18   2   3        6.79       23.92     22.69 o 
 -18   3   3        0.00       -9.34     13.21 o 
 -17   3   3       38.78       33.72     18.99 o 
 -16   3   3        0.85        4.33     10.04 o 
 -15   3   3        3.06        4.29      9.28 o 
 -14   3   3        0.00        9.83      6.43 o 
 -13   3   3        0.61        3.80      6.88 o 
 -12   3   3        1.77       -3.20      5.15 o 
 -11   3   3      143.98      164.04     18.92 o 
 -10   3   3       12.00        3.87      4.36 o 
  -9   3   3        0.50        5.36      3.45 o 
  -8   3   3       13.19       10.75      3.94 o 
  -7   3   3      221.03      245.77     15.17 o 
  -6   3   3       29.08       41.38      6.47 o 
  -5   3   3       34.88       35.13      5.32 o 
  -4   3   3       93.45       75.38      9.78 o 
  -3   3   3       25.09       53.66      8.07 o 
  -2   3   3      417.86      401.20     13.91 o 
  -1   3   3      248.77      224.29      7.59 o 
   0   3   3      895.28      907.33     19.23 o 
   1   3   3      434.50      437.01     12.99 o 
   2   3   3      143.57      140.40      8.86 o 
   3   3   3      176.11      175.26      9.36 o 
   4   3   3       15.07        7.83      3.36 o 
   5   3   3       10.33       11.03      3.19 o 
   6   3   3      188.30      145.85     31.82 o 
   7   3   3       52.04       51.83     10.32 o 
   8   3   3       26.82       30.22     10.27 o 
   9   3   3        5.87       30.54      8.08 o 
  10   3   3       79.44       89.38     12.10 o 
  11   3   3      750.65      796.72     46.88 o 
  12   3   3        0.75       -3.11      5.96 o 
  13   3   3      369.40      321.12     32.75 o 
  14   3   3        0.56        1.11      5.86 o 
  15   3   3        0.65        1.02      5.65 o 
  16   3   3        2.77       -3.67     11.77 o 
  17   3   3        0.96       -2.08     16.48 o 
 -17   4   3      133.37      169.84     31.29 o 
 -16   4   3       28.39       48.71     14.55 o 
 -15   4   3       30.96       26.24      9.56 o 
 -14   4   3      324.93      327.93     47.03 o 
 -13   4   3      453.43      493.66     57.15 o 
 -12   4   3      115.07      105.71     21.91 o 
 -11   4   3      103.66       30.74     55.12 o 
 -10   4   3      442.01      471.25     29.82 o 
  -9   4   3      129.33      126.93     14.49 o 
  -8   4   3      388.30      451.89     25.21 o 
  -7   4   3      317.45      297.54     18.42 o 
  -6   4   3      193.29      182.73     11.16 o 
  -5   4   3       86.78       76.70     12.34 o 
  -4   4   3      260.61      337.32     22.39 o 
  -3   4   3        2.06        4.97      4.27 o 
  -2   4   3       11.42       18.18      3.33 o 
  -1   4   3     1105.01     1112.74     24.16 o 
   0   4   3      127.18      129.97      8.48 o 
   1   4   3      196.52      249.36     13.69 o 
   2   4   3        0.00       -0.53      2.85 o 
   3   4   3       73.65       68.60      6.93 o 
   4   4   3      216.77      196.98     11.39 o 
   5   4   3     2395.22     2529.52     46.44 o 
   6   4   3       37.84       32.44      5.67 o 
   7   4   3      295.66      282.24     21.03 o 
   8   4   3      172.00      193.64     18.44 o 
   9   4   3       69.02       67.13     13.12 o 
  10   4   3      582.46      610.08     40.74 o 
  11   4   3      169.55      160.40     30.22 o 
  12   4   3      342.46      445.51     53.09 o 
  13   4   3      219.86      198.91     36.88 o 
  14   4   3       72.54       38.96     25.98 o 
  15   4   3        6.15       12.30     12.37 o 
  16   4   3      149.64      213.92     41.00 o 
 -16   5   3       83.27      111.51     25.79 o 
 -15   5   3        0.03        6.60      9.89 o 
 -14   5   3       12.94       21.81     15.00 o 
 -13   5   3        5.49       15.29      9.59 o 
 -12   5   3      182.87      154.85     41.69 o 
 -11   5   3        7.25        4.73      8.94 o 
 -10   5   3      101.68       90.82     24.56 o 
  -9   5   3      268.59      264.34     18.72 o 
  -8   5   3        7.25        1.61      2.81 o 
  -7   5   3       10.84       10.32      8.64 o 
  -6   5   3      129.12      152.86     27.91 o 
  -5   5   3        1.19       -2.47      6.78 o 
  -4   5   3       86.65       82.21     14.46 o 
  -3   5   3       59.83       50.13      6.95 o 
  -2   5   3       62.30       64.76     10.02 o 
  -1   5   3      224.29      217.41     13.50 o 
   0   5   3        3.42        3.92      2.93 o 
   1   5   3       11.73       12.23      4.72 o 
   2   5   3        0.08       -2.05      3.84 o 
   3   5   3        3.57        5.87      4.54 o 
   4   5   3       16.30       15.24      4.24 o 
   5   5   3       26.23       26.49      4.44 o 
   6   5   3      103.40      103.34     10.45 o 
   7   5   3      144.49      140.03     12.76 o 
   8   5   3       43.89       46.39      7.98 o 
   9   5   3       86.46       89.00     14.20 o 
  10   5   3       59.39       30.75     22.74 o 
  11   5   3       77.33       77.06     20.36 o 
  12   5   3       32.53       51.22     20.66 o 
  13   5   3      114.91      127.96     29.96 o 
  14   5   3       93.49       77.53     26.14 o 
  15   5   3       14.93        6.38     26.55 o 
 -14   6   3      135.00      157.53     30.03 o 
 -13   6   3      115.27      122.74     32.67 o 
 -12   6   3       36.19       34.52     15.97 o 
 -11   6   3       69.99       50.54     21.58 o 
 -10   6   3       61.82       76.51     22.47 o 
  -9   6   3      205.66      250.14     41.47 o 
  -8   6   3      313.49      362.27     49.09 o 
  -7   6   3       40.78       48.32     20.47 o 
  -6   6   3      155.64      160.19     31.48 o 
  -5   6   3        5.66       -7.41     13.11 o 
  -4   6   3       94.94       90.79     12.63 o 
  -2   6   3       97.08      110.96     10.40 o 
  -1   6   3        0.00        6.45      5.14 o 
   0   6   3        5.02       70.26     30.45 o 
   1   6   3        8.62        3.88      5.18 o 
   2   6   3        0.74        2.05      3.77 o 
   3   6   3        2.43        4.10      3.55 o 
   4   6   3       37.11       31.84      5.15 o 
   5   6   3      500.48      523.03     21.59 o 
   6   6   3        7.12       -4.84      4.84 o 
   7   6   3        2.09       -2.78      2.78 o 
   8   6   3       35.06       76.09     17.26 o 
   9   6   3        3.39       -1.17      7.69 o 
  10   6   3       62.61       65.42     44.51 o 
  11   6   3       14.81        4.22      9.65 o 
  12   6   3      225.13      229.30     42.35 o 
  13   6   3       18.80        9.33     27.37 o 
 -12   7   3       76.00       86.92     27.87 o 
 -11   7   3      107.50      124.83     68.45 o 
 -10   7   3      158.55      158.15     35.61 o 
  -9   7   3      403.06      401.78     54.75 o 
  -8   7   3       24.40       59.63     21.24 o 
  -7   7   3        0.13       32.04     17.77 o 
  -6   7   3      127.79      108.43     37.02 o 
  -5   7   3       17.69       17.75     23.76 o 
  -4   7   3      141.76      157.60     30.95 o 
  -3   7   3       28.49       15.12     12.69 o 
  -2   7   3       21.95       16.61     15.71 o 
  -1   7   3       76.23       50.72      9.63 o 
   0   7   3       10.45        7.77      7.51 o 
   1   7   3       18.14        7.81      5.03 o 
   2   7   3        0.09        0.62      5.13 o 
   3   7   3       23.87        6.07      7.75 o 
   4   7   3       11.99       22.16     13.79 o 
   5   7   3       27.17       23.27      8.40 o 
   6   7   3      195.73      208.87     26.79 o 
   7   7   3       45.82       37.50     12.01 o 
   8   7   3       74.40       61.85     15.73 o 
   9   7   3       38.90       57.78     16.76 o 
  10   7   3       29.46       48.04     21.89 o 
  11   7   3      299.25      355.82     55.57 o 
  -8   8   3        8.75        3.92     52.89 o 
  -7   8   3        1.61      -10.06     10.24 o 
  -6   8   3       65.42       33.72     48.16 o 
  -5   8   3       35.56       23.34     18.47 o 
  -4   8   3       14.83       -4.05     23.10 o 
  -3   8   3        7.12        4.69     10.24 o 
  -2   8   3       16.17       -0.32     10.08 o 
  -1   8   3       69.46      101.62     38.53 o 
   0   8   3       25.19       43.12     22.78 o 
   1   8   3        0.77        2.62     21.84 o 
   2   8   3       24.33       23.59     17.23 o 
   3   8   3      117.29       93.34     21.02 o 
   4   8   3       48.15       52.64     14.29 o 
   5   8   3       12.83       23.22      9.65 o 
   6   8   3       31.80       17.89      9.34 o 
   7   8   3      171.88      195.09     61.42 o 
   8   8   3       11.46        9.08     14.26 o 
 -19   0   4      325.89      341.03     76.71 o 
 -18   0   4      198.28      108.05     47.14 o 
 -17   0   4        9.48       27.66     25.00 o 
 -16   0   4        5.69        5.75     14.84 o 
 -15   0   4       19.46       30.05     18.07 o 
 -14   0   4     1932.39     1687.58    128.11 o 
 -12   0   4      383.36      324.79     54.30 o 
 -11   0   4        7.20      -16.37     16.37 o 
 -10   0   4     1319.20     1354.88     59.22 o 
  -9   0   4      206.24      159.23     25.29 o 
  -8   0   4     1374.07     1546.73     69.28 o 
  -7   0   4      285.40      369.96     25.96 o 
  -6   0   4       39.12       48.74      8.85 o 
  -5   0   4      563.36      660.27     26.36 o 
  -4   0   4      163.57      191.37     15.58 o 
  -3   0   4      779.68      736.60     28.23 o 
  -2   0   4      121.13      129.47     11.84 o 
  -1   0   4        6.47        1.59      6.55 o 
   0   0   4      847.99      704.74     43.43 o 
   1   0   4       15.09        0.29      7.32 o 
   2   0   4      649.85      616.57     41.11 o 
   3   0   4        6.46        0.88      9.00 o 
   4   0   4     1824.89     1756.73     82.22 o 
   5   0   4       15.51        8.55      7.44 o 
   6   0   4        4.19       -1.57      5.48 o 
   7   0   4      332.09      319.39     29.12 o 
   8   0   4      387.03      503.34     39.38 o 
   9   0   4     2687.31     2748.52    136.77 o 
  10   0   4      232.89      229.61     40.63 o 
  11   0   4      673.18      625.96     70.68 o 
  12   0   4      953.41      799.52     84.12 o 
  13   0   4      106.12      122.24     34.36 o 
  14   0   4       14.58       12.11     13.05 o 
  15   0   4       25.60       28.56     14.36 o 
  16   0   4       18.25      -20.51     20.51 o 
  17   0   4        0.06        1.96     13.12 o 
  18   0   4       22.46        4.33     13.95 o 
 -19   1   4      105.66       56.12     27.80 o 
 -18   1   4        5.58       11.43     17.10 o 
 -17   1   4        8.91        7.74     10.30 o 
 -16   1   4       12.10        6.91      8.70 o 
 -15   1   4        0.04      -13.49     13.49 o 
 -14   1   4        7.12       12.65     11.12 o 
 -13   1   4      159.22      120.25     31.49 o 
 -12   1   4       66.03       44.71     13.90 o 
 -11   1   4      287.13      262.09     46.86 o 
 -10   1   4      320.97      310.38     34.67 o 
  -9   1   4       24.16       42.43     10.10 o 
  -8   1   4       11.69       10.40      4.89 o 
  -7   1   4       35.90       41.63      7.06 o 
  -6   1   4       64.07       72.56      9.07 o 
  -5   1   4       89.61       90.19      8.30 o 
  -4   1   4      268.06      277.91     12.20 o 
  -3   1   4      696.78      705.26     16.41 o 
  -2   1   4     1627.08     1562.10     20.47 o 
  -1   1   4     1840.49     1765.68     20.52 o 
   0   1   4     1238.19     1189.63     20.17 o 
   1   1   4       26.01       20.15      4.06 o 
   2   1   4      570.77      530.91     22.12 o 
   3   1   4       16.96       18.01      5.17 o 
   4   1   4      893.84      869.35     37.15 o 
   5   1   4       65.96       54.35      7.80 o 
   6   1   4      476.88      468.00     24.11 o 
   7   1   4       37.91       36.59      9.07 o 
   8   1   4       11.79        6.29      4.15 o 
   9   1   4       12.19       16.78      8.39 o 
  10   1   4      397.36      444.14     33.37 o 
  11   1   4      182.03      198.19     28.19 o 
  12   1   4      208.16      186.73     39.48 o 
  13   1   4       67.79       49.69     17.75 o 
  14   1   4       12.34       11.33     23.38 o 
  15   1   4       10.90       -6.24      7.52 o 
  16   1   4        3.35        9.62      8.22 o 
  17   1   4        0.89      -24.38     40.93 o 
  18   1   4        7.93       14.31     22.26 o 
 -18   2   4       91.57       98.73     52.52 o 
 -17   2   4        0.18      -12.03     36.01 o 
 -16   2   4        2.20       -8.94      8.98 o 
 -15   2   4        0.63        1.80     20.26 o 
 -14   2   4      919.31      902.02     63.49 o 
 -13   2   4       91.47       94.59     27.93 o 
 -12   2   4      338.28      371.78     36.75 o 
 -11   2   4        1.90        5.23      5.47 o 
 -10   2   4     1051.03     1057.03     47.30 o 
  -9   2   4       53.96       41.64     19.98 o 
  -8   2   4       92.92      121.68     13.75 o 
  -7   2   4       66.67       79.16     10.15 o 
  -6   2   4        0.52        8.71      4.29 o 
  -5   2   4      118.97      122.85      9.88 o 
  -4   2   4        0.92        3.61      2.57 o 
  -3   2   4        7.92        7.70      1.70 o 
  -2   2   4     1345.32     1260.87     21.65 o 
  -1   2   4     1274.11     1197.37     19.22 o 
   0   2   4      788.77      786.72     17.67 o 
   1   2   4        9.70       18.69      2.86 o 
   2   2   4      151.05      132.82      7.61 o 
   3   2   4      205.22      209.16     12.59 o 
   4   2   4     2122.60     2167.14     42.76 o 
   5   2   4       94.46      122.32     10.58 o 
   6   2   4       92.63       98.95     10.36 o 
   7   2   4       11.26        5.42      3.81 o 
   8   2   4      280.59      300.91     21.91 o 
   9   2   4      750.86      754.03     40.80 o 
  10   2   4        4.12        0.47      7.03 o 
  11   2   4      677.31      685.20     53.64 o 
  12   2   4      113.21      113.26     22.83 o 
  13   2   4        9.40       26.25     14.81 o 
  14   2   4        9.29       15.99     11.18 o 
  15   2   4       12.74       52.60     19.31 o 
  16   2   4       11.69       -9.11      9.74 o 
  17   2   4        9.37        3.85      9.10 o 
  18   2   4        4.77        7.57     14.43 o 
 -18   3   4       34.02       23.23     15.15 o 
 -17   3   4       62.75       89.81     25.41 o 
 -16   3   4       21.27       19.12      8.28 o 
 -15   3   4       16.39       15.34      8.11 o 
 -14   3   4        0.26       -5.23      5.88 o 
 -13   3   4      313.89      293.48     27.62 o 
 -12   3   4      468.80      483.39     29.42 o 
 -11   3   4      846.01      875.23     42.62 o 
 -10   3   4     1268.51     1289.86     42.64 o 
  -9   3   4        2.03        3.53      3.33 o 
  -8   3   4        1.65        3.33      3.38 o 
  -7   3   4        7.95        2.00      3.07 o 
  -6   3   4      199.86      217.25     14.32 o 
  -5   3   4       94.75       88.63     13.86 o 
  -4   3   4      585.27      556.51     80.47 o 
  -3   3   4     1466.58     1419.63     32.92 o 
  -2   3   4     1786.66     1695.99     25.58 o 
  -1   3   4     1954.82     1946.93     28.13 o 
   0   3   4      894.52      864.41     23.22 o 
   1   3   4        0.09        1.40      2.78 o 
   2   3   4      454.62      430.29     17.54 o 
   3   3   4       39.39       27.45      4.29 o 
   4   3   4     1879.90     1886.58     39.32 o 
   5   3   4       25.25       18.89      5.83 o 
   6   3   4      951.80      984.72     43.18 o 
   7   3   4      186.28      209.04     21.05 o 
   8   3   4       37.87       34.26      8.44 o 
   9   3   4       33.15       35.13      9.27 o 
  10   3   4     1476.04     1600.60     55.55 o 
  11   3   4      755.25      850.53     42.39 o 
  12   3   4      947.96      915.13     55.32 o 
  13   3   4      283.31      314.48     32.75 o 
  14   3   4       40.57       38.61     13.06 o 
  15   3   4        5.57       17.39      8.78 o 
  16   3   4        0.09        1.14     10.47 o 
  17   3   4        2.31       -3.80     12.18 o 
 -17   4   4       37.07       61.17     20.59 o 
 -16   4   4        0.08       -0.38      7.59 o 
 -15   4   4       20.47       26.92     15.04 o 
 -14   4   4        9.81       -1.97     13.26 o 
 -13   4   4       38.83       69.55     32.52 o 
 -12   4   4       90.65       69.23     21.13 o 
 -11   4   4        0.72       -0.24      6.31 o 
 -10   4   4      342.76      353.05     25.52 o 
  -9   4   4      534.76      540.74     29.71 o 
  -8   4   4      223.63      241.63     18.49 o 
  -7   4   4       16.21        8.40      4.18 o 
  -6   4   4        9.42       10.07      4.55 o 
  -5   4   4        1.40        3.64      3.99 o 
  -4   4   4        0.35       17.55      4.47 o 
  -3   4   4       60.98       64.98      5.44 o 
  -2   4   4      899.57      872.69     25.37 o 
  -1   4   4      728.01      661.46     20.83 o 
   0   4   4      137.19      156.25      9.01 o 
   1   4   4        0.24       -0.35      2.47 o 
   2   4   4        3.72        4.48      3.71 o 
   3   4   4       74.03       62.61      6.81 o 
   4   4   4      259.33      272.99     13.80 o 
   5   4   4       67.66       78.14      8.76 o 
   6   4   4       34.42       33.06      6.11 o 
   7   4   4      125.38      154.55     18.97 o 
   8   4   4        0.63        0.02      5.97 o 
   9   4   4        6.14        3.82      8.72 o 
  10   4   4       39.65       56.34     14.27 o 
  11   4   4      109.88       93.23     23.72 o 
  12   4   4      245.66      305.19     44.24 o 
  13   4   4        9.01       -2.51     18.70 o 
  14   4   4        0.02       25.43     35.19 o 
  15   4   4       10.04       -1.45     22.16 o 
  16   4   4        2.82       -9.17     24.93 o 
 -16   5   4        0.70      -15.18     15.18 o 
 -15   5   4       61.80       65.32     15.73 o 
 -14   5   4       67.05       58.74     25.60 o 
 -13   5   4        4.80       -8.88     10.23 o 
 -12   5   4      428.62      435.02     55.95 o 
 -11   5   4      251.20      254.85     40.35 o 
 -10   5   4      863.94      908.81     76.05 o 
  -9   5   4       75.12       91.91     16.47 o 
  -8   5   4        2.93       -0.81      6.62 o 
  -7   5   4        2.68        0.28      5.99 o 
  -6   5   4      160.82      192.34     19.53 o 
  -5   5   4       54.20       61.97     14.49 o 
  -4   5   4      178.68      203.30     14.28 o 
  -3   5   4      116.01      114.03     11.42 o 
  -2   5   4       89.94       92.33      7.89 o 
  -1   5   4       80.92       70.55      6.66 o 
   0   5   4       11.85       12.11      3.85 o 
   1   5   4       42.27       52.83     10.11 o 
   2   5   4       25.00       12.76      6.27 o 
   3   5   4      108.88      118.30     10.99 o 
   4   5   4      368.05      362.28     18.35 o 
   5   5   4       30.61       17.46      7.95 o 
   6   5   4      190.57      183.52     14.77 o 
   7   5   4      130.86      127.90     13.15 o 
   8   5   4        3.65        8.59      6.34 o 
   9   5   4        0.25       -0.44      6.51 o 
  10   5   4      612.32      675.07     65.92 o 
  11   5   4      522.30      654.63     66.68 o 
  12   5   4      840.83      956.76     83.10 o 
  13   5   4      109.83      113.01     28.72 o 
  14   5   4       20.47       40.18     30.41 o 
  15   5   4       18.73       52.67     22.74 o 
 -14   6   4      180.85      201.39     41.96 o 
 -13   6   4      139.05      144.86     33.87 o 
 -12   6   4        2.63       -6.10      8.66 o 
 -11   6   4       28.53       26.06     12.33 o 
 -10   6   4        0.53        0.86      9.21 o 
  -9   6   4      185.50      205.17     37.79 o 
  -8   6   4      324.41      356.37     48.93 o 
  -7   6   4       42.00       53.51     18.76 o 
  -6   6   4        6.86        3.47     14.21 o 
  -5   6   4       28.37       22.01      7.50 o 
  -4   6   4        3.51       -1.83      5.97 o 
  -3   6   4        0.56        4.61      6.35 o 
  -2   6   4      201.19      167.86     11.59 o 
  -1   6   4       28.08       20.40      5.49 o 
   0   6   4       15.11       12.75      5.94 o 
   1   6   4      131.86      115.68      9.34 o 
   2   6   4      131.67      123.76     10.42 o 
   3   6   4       21.55       12.64      3.37 o 
   4   6   4       87.21       94.61      9.62 o 
   5   6   4        0.20        2.06      2.58 o 
   6   6   4        0.03       10.06      4.85 o 
   7   6   4      102.75      128.93     17.90 o 
   8   6   4      122.37      135.11     22.18 o 
   9   6   4       91.42       56.92     21.75 o 
  10   6   4        2.23       -2.74     14.65 o 
  11   6   4      196.75      203.55     47.87 o 
  12   6   4      370.26      414.99     58.31 o 
  13   6   4        1.71       -4.33     40.99 o 
 -12   7   4       13.52       37.87     20.43 o 
 -11   7   4       15.44       19.15     17.81 o 
 -10   7   4       14.01       11.68     12.03 o 
  -9   7   4       52.78       74.35     24.94 o 
  -8   7   4       26.81        9.03     23.81 o 
  -7   7   4       14.79       10.96     12.68 o 
  -6   7   4       30.35       17.36     11.08 o 
  -5   7   4        1.25        3.11      7.41 o 
  -4   7   4       28.62       30.33     45.45 o 
  -3   7   4        0.39        8.51     19.13 o 
  -2   7   4       11.87       29.01     14.57 o 
  -1   7   4        9.04       -3.79      4.85 o 
   0   7   4       13.12       32.87     18.47 o 
   1   7   4       11.16        7.51      6.04 o 
   2   7   4       31.32       18.53      9.56 o 
   3   7   4      108.00      121.22     14.42 o 
   4   7   4        7.47        7.53      8.13 o 
   5   7   4       49.41       48.67     15.36 o 
   6   7   4        2.77       -1.60      7.24 o 
   7   7   4        3.58        5.27     10.45 o 
   8   7   4        0.11       38.50     17.65 o 
   9   7   4        9.40       -7.52     15.73 o 
  10   7   4       26.94       38.44     17.92 o 
  11   7   4      125.46      147.25     35.75 o 
  -8   8   4      120.95       83.65     41.38 o 
  -7   8   4       19.58       23.85      9.90 o 
  -6   8   4        3.18       -9.95      9.95 o 
  -5   8   4        0.85      -13.80     13.80 o 
  -4   8   4        1.32      109.55     81.96 o 
  -3   8   4       26.74       10.11     15.41 o 
  -2   8   4       28.30       34.08     19.14 o 
  -1   8   4        1.84       26.16     22.13 o 
   0   8   4       29.75       55.53     28.45 o 
   1   8   4      104.26       90.35     40.10 o 
   2   8   4       88.83      151.63     34.47 o 
   3   8   4       73.02       72.06     47.27 o 
   4   8   4      217.98      218.67     30.51 o 
   5   8   4        0.00       -5.57      6.27 o 
   6   8   4       18.32       35.78     14.72 o 
   7   8   4       72.55      107.07     28.28 o 
 -19   1   5      294.98      246.28     48.67 o 
 -18   1   5        5.25       -0.35      6.25 o 
 -17   1   5        8.03        9.57     15.89 o 
 -16   1   5      110.13       88.47     21.87 o 
 -15   1   5       32.98        9.89     32.50 o 
 -14   1   5      217.36      165.34     29.22 o 
 -13   1   5      248.73      200.86     30.31 o 
 -12   1   5     1272.89     1292.67    112.03 o 
 -11   1   5     3072.94     3143.59    170.72 o 
 -10   1   5       56.95       63.58     11.16 o 
  -9   1   5       61.35       61.04      9.82 o 
  -8   1   5      621.66      638.87     34.95 o 
  -7   1   5      216.93      218.94     17.17 o 
  -6   1   5       24.17       39.13      6.95 o 
  -5   1   5      704.35      744.15     22.96 o 
  -4   1   5      590.78      571.69     17.14 o 
  -3   1   5     3564.00     3661.28     39.88 o 
  -2   1   5       29.08       17.95      3.48 o 
  -1   1   5      957.60      987.19     18.89 o 
   0   1   5       87.50       81.56      5.39 o 
   1   1   5      395.94      312.17     14.72 o 
   2   1   5      607.21      774.66     50.38 o 
   3   1   5     6966.72     7047.55     78.35 o 
   4   1   5     5163.58     5218.35     86.28 o 
   5   1   5      657.71      617.28     31.45 o 
   6   1   5     1385.53     1612.74     53.32 o 
   7   1   5       57.88       45.65      9.88 o 
   8   1   5        0.57        3.92      3.94 o 
   9   1   5      581.07      562.60     36.50 o 
  10   1   5      440.44      427.02     41.06 o 
  11   1   5       10.54        6.66     22.63 o 
  12   1   5     1023.96      954.57     66.47 o 
  13   1   5      448.46      529.20     51.59 o 
  14   1   5        1.11       -8.64     11.40 o 
  15   1   5        0.13       -0.25     15.52 o 
  16   1   5        1.27       -6.38      9.98 o 
  17   1   5      139.71      106.82     32.72 o 
  18   1   5      122.47       66.02     32.91 o 
 -18   2   5       11.41       11.08     22.68 o 
 -17   2   5        3.47       13.27      5.29 o 
 -16   2   5       10.02       16.87      7.73 o 
 -15   2   5      440.55      387.11     43.74 o 
 -14   2   5       30.88       36.59     12.85 o 
 -13   2   5      402.60      388.33     60.81 o 
 -12   2   5      401.86      432.73     40.33 o 
 -11   2   5      127.81      110.97     15.67 o 
 -10   2   5     1073.91     1075.49     66.35 o 
  -9   2   5      823.50      841.40     44.81 o 
  -8   2   5      368.48      381.98     24.08 o 
  -7   2   5       84.38       83.36     10.86 o 
  -6   2   5      322.11      315.56     19.31 o 
  -5   2   5      429.00      440.44     18.21 o 
  -4   2   5      179.07      211.19      9.41 o 
  -3   2   5       43.75       44.90      3.32 o 
  -2   2   5       15.45       15.57      2.48 o 
  -1   2   5        0.01       -1.96      1.96 o 
   0   2   5      146.82      144.33      6.58 o 
   1   2   5       19.98       23.00      3.46 o 
   2   2   5       27.23       14.59      2.98 o 
   3   2   5      455.32      462.82     19.36 o 
   4   2   5       22.81       18.54      3.96 o 
   5   2   5      779.82      900.39     29.81 o 
   6   2   5        3.57        3.14      4.17 o 
   7   2   5      562.08      618.52     30.78 o 
   8   2   5      158.88      177.17     15.39 o 
   9   2   5       15.74       23.74      8.76 o 
  10   2   5       95.20       82.04     16.28 o 
  11   2   5     2145.27     2183.94     96.81 o 
  12   2   5       79.36       67.70     16.29 o 
  13   2   5       67.01       84.70     18.88 o 
  14   2   5        0.50      -14.24     14.24 o 
  15   2   5       13.07        8.21     16.37 o 
  16   2   5        0.63        3.31     13.48 o 
  17   2   5       37.84       17.05     18.86 o 
 -18   3   5       23.29       29.34     15.99 o 
 -17   3   5        4.51       -4.96      8.29 o 
 -16   3   5       35.47       44.11     19.55 o 
 -15   3   5       49.03       32.81     16.13 o 
 -14   3   5        0.65       -4.97      6.32 o 
 -13   3   5       14.33       11.25      3.60 o 
 -12   3   5       50.61       42.13     10.46 o 
 -11   3   5      687.23      678.22     33.34 o 
 -10   3   5      205.78      109.15     54.59 o 
  -9   3   5       11.28        6.60      4.23 o 
  -8   3   5        0.29       -3.06      4.16 o 
  -7   3   5       97.53       87.56      6.44 o 
  -6   3   5        2.17        1.74      3.19 o 
  -5   3   5       83.04       63.19     10.60 o 
  -4   3   5        0.40        0.24      1.38 o 
  -3   3   5     1656.86     1628.50     27.45 o 
  -2   3   5     1099.22     1074.75     20.53 o 
  -1   3   5      269.31      272.58     10.44 o 
   0   3   5       17.34       18.96      3.74 o 
   1   3   5        8.49        4.40      2.34 o 
   2   3   5       12.18       13.22      3.50 o 
   3   3   5      383.91      268.14     58.16 o 
   4   3   5      116.75      124.36     10.63 o 
   5   3   5      401.88      392.65     23.38 o 
   6   3   5      632.49      689.21     37.94 o 
   7   3   5       31.44       23.46     19.16 o 
   8   3   5        0.97        1.10      6.00 o 
   9   3   5       41.31       53.86     10.52 o 
  10   3   5       39.86       47.61     10.64 o 
  11   3   5        1.63        1.01     10.48 o 
  12   3   5      275.48      267.14     30.10 o 
  13   3   5      139.58      163.58     23.50 o 
  14   3   5       20.81       10.53      7.26 o 
  15   3   5       20.03       22.45     11.18 o 
  16   3   5        0.38       -8.23      9.23 o 
  17   3   5       15.09        0.85     19.00 o 
 -17   4   5        1.17      -11.03     11.03 o 
 -16   4   5        6.00       -0.35     25.19 o 
 -15   4   5      562.73      654.51     70.68 o 
 -14   4   5        0.05       22.91     50.70 o 
 -13   4   5      894.63      922.28     78.47 o 
 -12   4   5      331.70      364.60     48.53 o 
 -11   4   5       62.74       23.16     21.94 o 
 -10   4   5      644.36      689.36     36.11 o 
  -9   4   5      487.17      497.08     28.91 o 
  -8   4   5      102.76       94.90     11.94 o 
  -7   4   5        8.48        7.83      4.65 o 
  -6   4   5      217.55      204.29     12.95 o 
  -5   4   5      248.42      258.58     16.11 o 
  -4   4   5      133.29      123.92     10.70 o 
  -3   4   5       31.12       22.27      5.51 o 
  -2   4   5      203.66      192.29      9.55 o 
  -1   4   5       83.95       80.40      6.76 o 
   0   4   5        9.07       13.59      5.76 o 
   1   4   5        4.47        0.20      4.99 o 
   2   4   5      222.78      229.15     15.32 o 
   3   4   5        0.64       -0.73      3.31 o 
   4   4   5       61.76       51.75      7.27 o 
   5   4   5      241.97      282.27     18.30 o 
   6   4   5       48.15       52.56      7.83 o 
   7   4   5      649.11      659.03     40.52 o 
   8   4   5       81.03       68.97     13.88 o 
   9   4   5      204.92      240.72     26.03 o 
  10   4   5      601.47      634.85     44.69 o 
  11   4   5     1351.12     1461.51     94.21 o 
  12   4   5        5.13        5.98     11.23 o 
  13   4   5       14.04        1.75     13.62 o 
  14   4   5       16.63        9.11      7.22 o 
  15   4   5       58.93       53.64     20.25 o 
  16   4   5       18.73        3.90      9.93 o 
 -15   5   5        0.06       -2.03     10.08 o 
 -14   5   5       20.26       26.11     19.71 o 
 -13   5   5      242.30      217.97     39.75 o 
 -12   5   5      110.42      120.32     29.19 o 
 -11   5   5       73.55       96.33     26.20 o 
 -10   5   5      404.17      402.56     51.11 o 
  -9   5   5        4.53        4.08     16.21 o 
  -8   5   5       20.59       22.65      7.75 o 
  -7   5   5        9.75       19.48      8.34 o 
  -6   5   5        0.13        5.90      5.08 o 
  -5   5   5       10.84       12.23      4.73 o 
  -4   5   5       28.09       41.29     11.71 o 
  -3   5   5      162.14      175.40     24.92 o 
  -2   5   5      556.86      567.06     24.57 o 
  -1   5   5      178.29      170.55     13.54 o 
   0   5   5        8.98        8.50      4.49 o 
   1   5   5       21.94       20.79      6.15 o 
   2   5   5        4.40       -3.96      8.47 o 
   3   5   5      245.11      229.79     18.32 o 
   4   5   5      314.30      283.83     18.92 o 
   5   5   5       61.11       36.51      9.79 o 
   6   5   5        8.89        4.96      6.05 o 
   7   5   5       65.90       80.83     11.37 o 
   8   5   5        4.90        1.97      5.51 o 
   9   5   5       62.05       80.83     17.80 o 
  10   5   5       33.21       44.27     11.08 o 
  11   5   5       45.34       39.40     15.59 o 
  12   5   5       10.11        7.56      8.32 o 
  13   5   5        3.08       -8.07     25.11 o 
  14   5   5       12.69       19.01      7.89 o 
 -14   6   5       59.99       70.64     24.22 o 
 -13   6   5      503.08      639.44     74.59 o 
 -12   6   5       26.43       14.60      9.87 o 
 -11   6   5        9.63       17.49     22.55 o 
 -10   6   5       53.93       57.38     22.74 o 
  -9   6   5       26.97       33.58     14.78 o 
  -8   6   5        2.86        4.43     15.66 o 
  -7   6   5        0.08       -0.82     10.85 o 
  -6   6   5        0.01        1.15      7.17 o 
  -5   6   5       97.06       84.14     23.20 o 
  -4   6   5        8.66       -4.46      8.33 o 
  -3   6   5       31.80       23.06      7.91 o 
  -2   6   5       60.56       61.97      9.38 o 
  -1   6   5        6.89        9.11      4.04 o 
   0   6   5        3.66        3.66      6.17 o 
   1   6   5       24.69       10.43      4.80 o 
   2   6   5      180.69      194.37     16.90 o 
   3   6   5       72.44       84.67     14.47 o 
   4   6   5       13.23        8.65      5.01 o 
   5   6   5       22.85       32.93     10.14 o 
   6   6   5        0.01        8.63     11.10 o 
   7   6   5       29.58       47.26     13.09 o 
   8   6   5       15.01        7.58     15.03 o 
   9   6   5      176.18      256.73     41.64 o 
  10   6   5      536.74      691.93     71.48 o 
  11   6   5       60.19       74.39     25.43 o 
  12   6   5        0.18       -8.00     27.30 o 
  13   6   5        1.33      -14.68     14.68 o 
 -11   7   5      531.46      498.02     65.60 o 
 -10   7   5      144.75      133.59     32.67 o 
  -9   7   5        3.19       18.55     13.11 o 
  -8   7   5        1.46       10.64     16.53 o 
  -7   7   5       20.54        6.10      8.92 o 
  -6   7   5        7.80       30.92     41.06 o 
  -5   7   5      125.50      129.78     31.93 o 
  -4   7   5        1.79       13.47     10.50 o 
  -3   7   5        4.79       18.47     14.25 o 
  -2   7   5        5.02       18.01     22.46 o 
  -1   7   5        1.39        5.71     11.75 o 
   0   7   5       25.00       15.37      8.43 o 
   1   7   5       45.12       41.24     14.10 o 
   2   7   5       16.48       26.49     13.24 o 
   3   7   5      204.42      228.29     29.58 o 
   4   7   5      463.64      463.69     52.33 o 
   5   7   5        0.15      -14.18     14.18 o 
   6   7   5      114.35      109.48     26.83 o 
   7   7   5        2.90        6.66     14.06 o 
   8   7   5       17.80       45.94     18.55 o 
   9   7   5      155.74      182.45     37.80 o 
  10   7   5       59.39       79.70     24.75 o 
  -8   8   5        7.46        5.84     43.82 o 
  -7   8   5        0.25       14.97     14.59 o 
  -6   8   5       46.62       37.22     15.35 o 
  -5   8   5       17.20       20.12     10.16 o 
  -4   8   5       42.63       48.78     21.14 o 
  -3   8   5        6.62       -0.38     28.17 o 
  -2   8   5       11.95       50.36     20.98 o 
  -1   8   5       29.83       -8.57     14.55 o 
   0   8   5       32.25       30.65     20.08 o 
   1   8   5        4.06       -4.48     15.90 o 
   2   8   5       12.03       34.12     18.23 o 
   3   8   5        7.62       -8.23      8.23 o 
   4   8   5       25.29       20.94     20.55 o 
   5   8   5        3.85        1.07     11.29 o 
   6   8   5       13.63       14.12     58.83 o 
   7   8   5       58.84       47.28     28.81 o 
 -19   0   6       72.53       65.43     38.17 o 
 -18   0   6        0.48       -0.59     23.52 o 
 -17   0   6       17.54       17.04     19.72 o 
 -16   0   6      286.67      137.44     37.55 o 
 -14   0   6      352.95      396.82     65.79 o 
 -13   0   6     2478.02     2439.03    156.56 o 
 -12   0   6     1534.64     1671.37    123.09 o 
 -11   0   6      100.61      125.61     33.26 o 
 -10   0   6      181.73      154.50     34.49 o 
  -9   0   6       13.95       30.05      9.29 o 
  -8   0   6        7.11       10.94     24.24 o 
  -7   0   6       24.25       10.53      8.32 o 
  -6   0   6      945.09     1109.31     39.78 o 
  -5   0   6     2750.33     3102.51     62.93 o 
  -4   0   6     3649.26     3916.41     67.41 o 
  -3   0   6        0.71      235.40     59.44 o 
  -2   0   6      957.54     1024.41     45.40 o 
  -1   0   6        0.12        3.47      9.50 o 
   0   0   6      109.59      273.44     35.80 o 
   1   0   6       47.61       53.41     16.58 o 
   2   0   6     4498.02     4827.64    138.22 o 
   3   0   6       98.91      119.16     24.59 o 
   4   0   6     5424.64     6141.85    168.66 o 
   5   0   6      209.94      271.51     38.34 o 
   6   0   6      550.30      696.06     49.42 o 
   7   0   6        4.92       24.78     11.36 o 
   8   0   6        4.23        5.53      5.65 o 
   9   0   6      213.96      223.03     41.38 o 
  10   0   6     8908.93     8646.37    266.31 o 
  11   0   6      113.28      120.23     31.85 o 
  12   0   6      865.55      935.72     93.95 o 
  13   0   6       36.19        8.25      8.24 o 
  14   0   6       39.70       48.28     21.15 o 
  15   0   6       16.73       30.67     25.40 o 
  16   0   6       67.71       14.13     20.00 o 
  17   0   6        5.19       18.85     22.02 o 
  18   0   6        1.77       15.11     29.68 o 
 -19   1   6       11.49        4.24      6.08 o 
 -18   1   6        5.93       -2.23     14.62 o 
 -17   1   6        7.76      -14.93     28.52 o 
 -16   1   6        6.40        7.37      8.19 o 
 -15   1   6       28.91       20.01      9.94 o 
 -14   1   6        3.37        7.05     10.08 o 
 -13   1   6      226.27      203.07     46.49 o 
 -12   1   6      213.91      201.92     45.76 o 
 -11   1   6      366.92      381.56     45.05 o 
 -10   1   6       89.67       90.94     13.13 o 
  -9   1   6      218.16      215.32     22.60 o 
  -8   1   6       74.28       22.87     18.55 o 
  -7   1   6       14.31       11.98      4.76 o 
  -6   1   6       71.67       88.92      8.41 o 
  -5   1   6       37.41       43.91      5.64 o 
  -4   1   6      213.05      198.87     10.37 o 
  -3   1   6      845.63      855.66     22.33 o 
  -2   1   6     1321.66     1262.55     21.72 o 
  -1   1   6     1058.93     1035.07     20.53 o 
   0   1   6      165.86      172.99      7.89 o 
   1   1   6      207.69      212.54     11.18 o 
   2   1   6       14.24       12.63      3.97 o 
   3   1   6     1000.24     1018.87     31.32 o 
   4   1   6      601.84      637.24     32.04 o 
   5   1   6       20.76       33.35     14.49 o 
   6   1   6       19.68       15.84      8.10 o 
   7   1   6        4.90        2.59      5.08 o 
   8   1   6       10.78       13.13      5.13 o 
   9   1   6        0.01       -7.65      7.65 o 
  10   1   6      100.61      120.24     43.91 o 
  11   1   6       19.59       10.41      6.47 o 
  12   1   6       14.42       17.94     21.08 o 
  13   1   6       11.78        3.71     10.09 o 
  14   1   6        0.26        0.45     12.26 o 
  15   1   6        0.67        4.67     12.93 o 
  16   1   6        8.76       18.38     16.73 o 
  17   1   6        1.51        5.95     11.64 o 
 -18   2   6        0.13        4.81     12.11 o 
 -17   2   6        1.54       10.63     21.01 o 
 -16   2   6      148.29      170.26     30.16 o 
 -15   2   6       23.83       18.65     20.76 o 
 -14   2   6      213.64      181.88     29.06 o 
 -13   2   6      761.70      754.26     94.65 o 
 -12   2   6      620.66      676.29     86.95 o 
 -11   2   6       62.48       74.73     25.87 o 
 -10   2   6        6.61        4.77      6.84 o 
  -9   2   6      150.73      141.29     16.03 o 
  -8   2   6        7.29       11.87      4.80 o 
  -7   2   6       11.49       13.36      3.20 o 
  -6   2   6      345.52      315.35     15.87 o 
  -5   2   6      642.52      667.64     19.95 o 
  -4   2   6      915.18     1018.29     19.13 o 
  -3   2   6       11.65        5.92      1.77 o 
  -2   2   6       56.83       72.80      5.10 o 
  -1   2   6        3.33        5.19      2.04 o 
   0   2   6       28.45       46.90      4.47 o 
   1   2   6      206.64      213.26     11.94 o 
   2   2   6      693.49      747.16     21.29 o 
   3   2   6      228.92      188.51     11.81 o 
   4   2   6     1421.09     1561.24     42.55 o 
   5   2   6       75.27      111.19     12.10 o 
   6   2   6      184.41      115.91     45.51 o 
   7   2   6        0.72       -4.56      4.56 o 
   8   2   6       33.63       27.79      7.67 o 
   9   2   6        3.75        2.49      8.89 o 
  10   2   6     2700.71     2701.07    106.14 o 
  11   2   6       26.07       -2.61     11.52 o 
  12   2   6      205.59      180.46     39.69 o 
  13   2   6       46.22       41.89     20.03 o 
  14   2   6       43.64       32.03     11.60 o 
  15   2   6        2.32       -3.68      9.07 o 
  16   2   6       22.74        2.37     11.86 o 
  17   2   6        1.00       12.06      9.27 o 
 -18   3   6       27.82       16.26     15.46 o 
 -17   3   6       52.94       21.54     21.42 o 
 -16   3   6        3.59       -3.35     13.81 o 
 -15   3   6       42.66       19.42     43.58 o 
 -14   3   6       50.09       22.76     16.96 o 
 -13   3   6      704.86      795.40     45.80 o 
 -12   3   6     1042.32     1086.92     50.93 o 
 -11   3   6     1176.91     1241.93     45.53 o 
 -10   3   6      145.48      154.51     13.59 o 
  -9   3   6      365.87      396.11     20.18 o 
  -8   3   6       75.92       81.18     11.58 o 
  -7   3   6        0.00       -2.12      2.72 o 
  -6   3   6      363.78      383.11     14.90 o 
  -5   3   6       95.56       88.93     11.48 o 
  -4   3   6      493.73      419.83     25.42 o 
  -3   3   6     1087.61     1122.46     24.89 o 
  -2   3   6     1530.30     1606.74     30.22 o 
  -1   3   6     1501.59     1580.18     27.49 o 
   0   3   6      179.71      173.19     10.29 o 
   1   3   6      191.49      184.25     10.24 o 
   2   3   6       23.34       27.84      4.73 o 
   3   3   6     2578.93     2539.62     46.38 o 
   4   3   6     2335.20     2328.68     46.59 o 
   5   3   6      354.47      401.15     21.67 o 
   6   3   6       24.99       22.28      5.83 o 
   7   3   6       15.79        4.93      4.03 o 
   8   3   6       13.64       -0.62      4.21 o 
   9   3   6        0.01       -3.23      6.79 o 
  10   3   6      321.55      338.77     31.36 o 
  11   3   6      250.49      277.07     29.99 o 
  12   3   6       12.59       19.79     12.17 o 
  13   3   6       68.73       58.05     12.44 o 
  14   3   6       15.26       27.03     11.57 o 
  15   3   6        0.10      -12.03     12.03 o 
  16   3   6       59.85       32.04     12.92 o 
 -17   4   6       14.97        7.77      6.12 o 
 -16   4   6        6.12       27.40     12.36 o 
 -15   4   6        0.03       10.95      8.41 o 
 -14   4   6        0.64        0.73     20.66 o 
 -13   4   6       22.91       16.51     18.14 o 
 -12   4   6        4.86       -3.07     10.52 o 
 -11   4   6       42.85       32.02     18.11 o 
 -10   4   6       90.31       90.07     13.16 o 
  -9   4   6      162.48      163.03     16.66 o 
  -8   4   6       33.26       17.47      5.32 o 
  -7   4   6        1.91       -1.07      5.11 o 
  -6   4   6       12.14       14.72      3.94 o 
  -5   4   6       32.70       27.71      4.79 o 
  -4   4   6        4.59        5.57      8.08 o 
  -3   4   6       55.68       55.38      6.58 o 
  -2   4   6        3.42        9.17      3.01 o 
  -1   4   6       23.65       25.20      4.26 o 
   0   4   6      180.44      193.98     12.08 o 
   1   4   6       12.44       10.03      9.27 o 
   2   4   6       14.15        7.50      6.63 o 
   3   4   6       10.72       18.46      4.89 o 
   4   4   6        0.01       -2.73      3.83 o 
   5   4   6      115.18      109.71     11.82 o 
   6   4   6       17.02       12.18      4.01 o 
   7   4   6        2.07       -1.63      4.99 o 
   8   4   6       13.68        8.77      6.80 o 
   9   4   6       36.54       37.74     10.16 o 
  10   4   6       30.33       17.70     12.13 o 
  11   4   6       18.40       11.91     12.25 o 
  12   4   6       26.48        6.32      8.66 o 
  13   4   6       10.76       -5.55     17.21 o 
  14   4   6        4.42       12.34      8.64 o 
  15   4   6        0.23       -1.55      8.14 o 
 -15   5   6        1.62      -14.79     15.32 o 
 -14   5   6       30.79       36.05     46.87 o 
 -13   5   6      162.09      114.75     29.42 o 
 -12   5   6      764.51      852.68     79.37 o 
 -11   5   6      288.40      377.89     51.42 o 
 -10   5   6       11.97       21.36     13.43 o 
  -9   5   6       14.76       21.62     15.29 o 
  -8   5   6        8.48        5.60      4.77 o 
  -7   5   6        6.10        2.44      7.59 o 
  -6   5   6      293.54      288.16     19.03 o 
  -5   5   6       42.84       54.71     17.76 o 
  -4   5   6      410.69      374.09     34.01 o 
  -3   5   6       29.49       32.42      7.84 o 
  -2   5   6      167.35      173.90     14.22 o 
  -1   5   6      116.71      115.74      8.86 o 
   0   5   6       16.41       22.88      4.09 o 
   1   5   6      109.77      109.19     20.98 o 
   2   5   6        5.44       -3.47      5.47 o 
   3   5   6     1041.83     1053.47     35.82 o 
   4   5   6      881.55      886.14     33.83 o 
   5   5   6      442.40      427.40     27.84 o 
   6   5   6        2.29        6.14      3.15 o 
   7   5   6        0.82        2.71      3.67 o 
   8   5   6       36.87       34.22      9.82 o 
   9   5   6        0.94        1.74      7.42 o 
  10   5   6      135.60      161.50     24.35 o 
  11   5   6      290.30      330.26     46.59 o 
  12   5   6        7.51       31.83     13.99 o 
  13   5   6       65.75       42.56     19.41 o 
  14   5   6       49.23       51.57     20.43 o 
 -13   6   6      252.22      268.39     49.19 o 
 -12   6   6      215.24      255.74     46.59 o 
 -11   6   6       37.08       51.37     22.26 o 
 -10   6   6       47.40       52.27     21.42 o 
  -9   6   6        3.39        0.17     10.97 o 
  -8   6   6       10.25        9.41     36.16 o 
  -7   6   6        1.92       16.38     22.94 o 
  -6   6   6      101.71      126.97     28.16 o 
  -5   6   6      221.57      204.60     36.21 o 
  -4   6   6       34.96       18.73     24.86 o 
  -3   6   6      189.75      286.20     42.02 o 
  -2   6   6       27.42       17.29      7.89 o 
  -1   6   6       11.24       13.34      5.12 o 
   0   6   6       40.46       33.07      4.18 o 
   1   6   6      116.30      105.95      9.61 o 
   2   6   6        4.99       -1.82      4.61 o 
   3   6   6      326.00      358.93     30.21 o 
   4   6   6       38.41       24.83     18.61 o 
   5   6   6      299.45      326.19     30.40 o 
   6   6   6      147.75      170.11     22.78 o 
   7   6   6        4.67        6.40      7.44 o 
   8   6   6        5.00       -1.02     12.62 o 
   9   6   6        2.32      -10.44     11.05 o 
  10   6   6      573.75      658.84     70.04 o 
  11   6   6      150.83      191.13     38.70 o 
  12   6   6       53.87       40.30     47.51 o 
 -11   7   6        1.60        8.66     12.76 o 
 -10   7   6       46.15       58.35     23.52 o 
  -9   7   6        0.68      -21.45     21.45 o 
  -8   7   6       16.62       22.41     13.10 o 
  -7   7   6       13.22       12.75     14.21 o 
  -6   7   6      183.33      229.04     57.07 o 
  -5   7   6       41.14       31.39     18.51 o 
  -4   7   6       53.57       36.16     24.39 o 
  -3   7   6        1.02       13.31     13.61 o 
  -2   7   6       18.89        4.64      9.43 o 
  -1   7   6        1.55       17.45     36.65 o 
   0   7   6       44.40       59.05     15.01 o 
   1   7   6        2.55       -7.26      7.26 o 
   2   7   6      105.62       68.92     24.07 o 
   3   7   6      253.84      258.72     31.40 o 
   4   7   6       12.75       -0.15     12.38 o 
   5   7   6       67.24       49.11     14.88 o 
   6   7   6       10.66        0.13     36.89 o 
   7   7   6       29.22       27.81     17.27 o 
   8   7   6       18.76        1.22     18.32 o 
   9   7   6        0.02       -1.22     11.21 o 
  10   7   6        7.83       42.85     22.63 o 
  -7   8   6       10.74       -6.24     15.20 o 
  -6   8   6       59.64       64.11     25.61 o 
  -5   8   6       83.98       89.82     26.10 o 
  -4   8   6       17.31       23.51     14.78 o 
  -3   8   6      115.53      119.31     32.69 o 
  -2   8   6       15.78       24.46     13.61 o 
  -1   8   6       35.89       11.58     11.17 o 
   0   8   6       11.84       38.27     28.59 o 
   1   8   6      106.40      129.29     32.56 o 
   2   8   6        9.53       11.14     29.34 o 
   3   8   6      265.12      280.46     47.74 o 
   4   8   6        9.62       43.05     18.41 o 
   5   8   6       54.97       56.12     12.84 o 
   6   8   6       21.35      -19.72     32.17 o 
 -18   1   7        0.14      -14.44     27.58 o 
 -17   1   7       10.99        6.15     10.02 o 
 -16   1   7       93.90      105.40     26.55 o 
 -15   1   7        3.36       -0.11     10.01 o 
 -14   1   7        0.03       14.71     19.86 o 
 -13   1   7      783.52      782.40     62.92 o 
 -12   1   7      964.25      923.79     66.16 o 
 -11   1   7       21.79       17.23     16.87 o 
 -10   1   7        6.10       13.60      7.70 o 
  -9   1   7       79.39       72.05     13.96 o 
  -8   1   7      219.60      182.95     18.26 o 
  -7   1   7      392.39      295.20     72.45 o 
  -6   1   7     1291.64     1469.62     35.15 o 
  -5   1   7      260.98      327.98     14.27 o 
  -4   1   7     1806.77     1779.09     32.89 o 
  -3   1   7     3131.11     3349.83     46.67 o 
  -2   1   7     1232.85     1458.60     24.44 o 
  -1   1   7     1312.88     1467.73     26.62 o 
   0   1   7      952.44     1064.59     20.80 o 
   1   1   7     3167.62     3216.26     53.93 o 
   2   1   7        1.17       -1.49      4.45 o 
   3   1   7     4056.60     4223.05    107.64 o 
   4   1   7      310.64      390.92     27.27 o 
   5   1   7      199.04      214.59     24.49 o 
   6   1   7       28.40       19.72      7.66 o 
   7   1   7        0.05       -4.53      4.93 o 
   8   1   7       56.43       37.59     17.14 o 
   9   1   7     2784.51     2932.86    148.09 o 
  10   1   7       46.90       48.29     15.32 o 
  11   1   7      533.57      514.48     49.13 o 
  12   1   7        9.34        8.05      7.89 o 
  13   1   7       63.33       65.18     19.64 o 
  14   1   7       17.06        8.85     18.37 o 
  15   1   7       14.66       11.81      7.83 o 
  16   1   7        1.47        3.38     13.89 o 
  17   1   7       59.46       13.57     19.28 o 
 -18   2   7        6.98       12.77     14.57 o 
 -17   2   7        0.16        2.99      9.61 o 
 -16   2   7       41.45       69.79     23.17 o 
 -15   2   7        0.06       -6.62     12.89 o 
 -14   2   7      765.89      787.70     60.91 o 
 -13   2   7      336.56      316.68     62.96 o 
 -12   2   7      582.00      632.31     57.06 o 
 -11   2   7      159.91      153.72     27.07 o 
 -10   2   7       14.89       15.40      5.81 o 
  -9   2   7      275.79      256.54     20.94 o 
  -8   2   7      246.46      176.50     49.51 o 
  -7   2   7       37.04       29.99      5.29 o 
  -6   2   7     1078.45     1103.25     28.26 o 
  -5   2   7      875.19      913.56     24.24 o 
  -4   2   7      894.45     1055.57     22.28 o 
  -3   2   7      134.40      141.32      7.31 o 
  -2   2   7       27.54       21.41      4.66 o 
  -1   2   7       54.37       54.47      4.66 o 
   0   2   7     1054.17     1024.79     22.88 o 
   1   2   7      881.21      858.78     24.18 o 
   2   2   7      658.14      667.59     22.95 o 
   3   2   7     2950.73     3043.32     68.18 o 
   4   2   7      126.69      118.15     15.24 o 
   5   2   7        2.44       -1.22      4.18 o 
   6   2   7        0.94        6.72      7.80 o 
   7   2   7        8.78        2.88      4.66 o 
   8   2   7      404.63      427.22     33.31 o 
   9   2   7      938.40      968.97     51.39 o 
  10   2   7      285.70      262.12     27.49 o 
  11   2   7      571.28      593.45     53.84 o 
  12   2   7       94.14       85.35     21.94 o 
  13   2   7        9.01      -17.78     24.49 o 
  14   2   7       28.69       56.41     17.06 o 
  15   2   7       12.87        7.07      9.96 o 
  16   2   7       16.92       18.28      7.81 o 
  17   2   7        0.18       -2.82      9.52 o 
 -17   3   7       24.09       65.30     24.11 o 
 -16   3   7       66.49       97.44     27.51 o 
 -15   3   7       36.97       34.03     16.94 o 
 -14   3   7       49.97       54.77     20.83 o 
 -13   3   7       92.54      100.09     20.92 o 
 -12   3   7       45.30       34.02      7.41 o 
 -11   3   7       42.94       54.97     14.05 o 
 -10   3   7      183.66      185.65     23.33 o 
  -9   3   7      245.99      107.28     75.35 o 
  -8   3   7      218.39      188.33     17.23 o 
  -7   3   7       11.11       15.01      4.25 o 
  -6   3   7       33.63       28.19      5.11 o 
  -5   3   7        9.66        6.17      3.13 o 
  -4   3   7       63.77       47.90      6.64 o 
  -3   3   7        8.50       15.94      3.17 o 
  -2   3   7      395.36      376.32     15.50 o 
  -1   3   7     1261.87     1274.75     25.97 o 
   0   3   7      197.94      208.62     11.39 o 
   1   3   7      453.37      401.18     15.62 o 
   2   3   7       91.19       78.74     10.13 o 
   3   3   7      385.69      224.55     71.70 o 
   4   3   7      130.95      122.28     11.29 o 
   5   3   7        9.86        6.82      6.32 o 
   6   3   7        0.02       -0.61      3.58 o 
   7   3   7       33.85       34.04     10.20 o 
   8   3   7        0.00      -12.46     12.46 o 
   9   3   7      333.99      378.36     42.33 o 
  10   3   7       16.09       22.63     11.17 o 
  11   3   7        1.28       14.69      7.30 o 
  12   3   7        0.43       -1.80      7.79 o 
  13   3   7       22.71       35.12     13.59 o 
  14   3   7       12.16       12.13      8.24 o 
  15   3   7       50.65       34.01     17.91 o 
  16   3   7       11.80        0.77      9.82 o 
 -16   4   7       84.09      110.69     29.93 o 
 -15   4   7       35.30       48.43     17.81 o 
 -14   4   7      597.25      663.96     69.60 o 
 -13   4   7      494.27      543.04     61.23 o 
 -12   4   7      497.34      518.24     67.33 o 
 -11   4   7       31.32       33.93     16.92 o 
 -10   4   7       99.40       54.34     26.33 o 
  -9   4   7      264.26      284.68     22.10 o 
  -8   4   7      216.98      217.54     18.22 o 
  -7   4   7       13.14       10.31      5.69 o 
  -6   4   7      861.70      795.30     28.23 o 
  -5   4   7      574.77      587.00     31.44 o 
  -4   4   7     1168.96     1301.10     33.86 o 
  -3   4   7      312.18      277.40     16.34 o 
  -2   4   7       10.17       12.85      3.76 o 
  -1   4   7      221.68      225.97     12.60 o 
   0   4   7     1061.11     1116.15     32.17 o 
   1   4   7       93.13       66.52      7.04 o 
   2   4   7     1227.14     1151.02     34.65 o 
   3   4   7     1309.19     1306.77     33.83 o 
   4   4   7      326.34      324.26     20.10 o 
   5   4   7       78.94       81.77     10.52 o 
   6   4   7       10.76        7.61      5.83 o 
   7   4   7        0.82       -4.43      4.95 o 
   8   4   7      189.40      187.56     30.40 o 
   9   4   7      429.92      423.42     47.66 o 
  10   4   7      746.57      783.02     67.87 o 
  11   4   7      247.87      282.72     41.26 o 
  12   4   7      259.69      265.46     41.29 o 
  13   4   7       61.80       32.16     21.23 o 
  14   4   7        4.73      -13.88     13.88 o 
  15   4   7       54.73       21.93     26.40 o 
 -15   5   7       14.38       17.69     16.64 o 
 -14   5   7       51.67       80.52     25.14 o 
 -13   5   7      143.78      188.49     38.33 o 
 -12   5   7       69.17       84.94     26.91 o 
 -11   5   7       25.21       36.36     20.04 o 
 -10   5   7      170.10      128.80     28.31 o 
  -9   5   7      367.81      361.51     48.61 o 
  -8   5   7       12.86        2.92      7.52 o 
  -7   5   7       16.45       14.37      9.78 o 
  -6   5   7      212.55      225.07     38.12 o 
  -5   5   7       32.43       51.64     18.93 o 
  -4   5   7        4.19       12.06      8.43 o 
  -3   5   7      192.38      154.47     19.09 o 
  -2   5   7      718.10      668.11     22.00 o 
  -1   5   7      223.85      223.32     13.54 o 
   0   5   7       12.79       13.53      4.44 o 
   1   5   7       33.84       43.81      8.95 o 
   2   5   7      189.92      188.10     21.19 o 
   3   5   7      306.84      333.38     20.58 o 
   4   5   7        4.89       10.46      5.14 o 
   5   5   7        0.54       -1.90      3.59 o 
   6   5   7        0.19        7.03      5.42 o 
   7   5   7       58.66       67.58     13.72 o 
   8   5   7       39.91       36.45      9.59 o 
   9   5   7       50.97       31.86     11.68 o 
  10   5   7       81.97       72.02     16.79 o 
  11   5   7      207.35      231.78     30.89 o 
  12   5   7        0.50        2.89     10.59 o 
  13   5   7        0.47       -5.01     21.36 o 
  14   5   7       42.31       83.58     21.58 o 
 -13   6   7      132.15      148.91     37.78 o 
 -12   6   7       45.79       43.89     23.18 o 
 -11   6   7       66.79       76.25     38.66 o 
 -10   6   7      128.14      194.19     40.66 o 
  -9   6   7       49.26       32.52     15.90 o 
  -8   6   7       40.39       37.32     17.25 o 
  -7   6   7       34.27       25.59     15.51 o 
  -6   6   7      154.13      161.14     31.87 o 
  -5   6   7       46.84       66.55     22.55 o 
  -4   6   7      272.41      260.24     41.63 o 
  -3   6   7       83.72       62.00     20.62 o 
  -2   6   7        3.11        3.96      5.14 o 
  -1   6   7       46.55       40.99     10.73 o 
   0   6   7      161.65      158.03     13.14 o 
   1   6   7       43.78       35.04      7.28 o 
   2   6   7      600.18      633.17     40.82 o 
   3   6   7       23.27       11.31     10.98 o 
   4   6   7       58.61       48.94     19.73 o 
   5   6   7       52.03       72.08     19.43 o 
   6   6   7        4.42        7.83     12.10 o 
   7   6   7        5.13       10.90     10.81 o 
   8   6   7       26.07       21.25     17.15 o 
   9   6   7        4.47       -0.39     13.79 o 
  10   6   7      332.11      369.43     51.86 o 
  11   6   7        1.35      -22.98     22.98 o 
  12   6   7      104.50      100.06     26.38 o 
 -11   7   7      163.02      140.90     35.76 o 
 -10   7   7        4.83        0.99     12.37 o 
  -9   7   7       71.34       88.88     29.04 o 
  -8   7   7       20.11       30.12     15.94 o 
  -7   7   7       18.85       23.72     13.20 o 
  -6   7   7      227.39      213.53     39.76 o 
  -5   7   7       16.24       -1.19     38.50 o 
  -4   7   7        0.44      -12.52     19.61 o 
  -3   7   7       79.60       79.35     24.54 o 
  -2   7   7      111.90      139.37     32.57 o 
  -1   7   7       47.82       36.18     18.75 o 
   0   7   7      109.89      133.37     22.10 o 
   1   7   7        0.92        6.05      6.62 o 
   2   7   7       69.98       59.55     12.38 o 
   3   7   7      695.11      616.00     52.65 o 
   4   7   7      123.65       97.36     23.28 o 
   5   7   7        5.04        3.47      7.01 o 
   6   7   7        0.69       -0.88     28.38 o 
   7   7   7        8.40       12.79     20.06 o 
   8   7   7       49.32       38.55     16.87 o 
   9   7   7      119.29       85.32     31.38 o 
  -7   8   7       91.63      108.99     45.32 o 
  -6   8   7        0.14       14.64     19.92 o 
  -5   8   7        4.28       16.19     16.41 o 
  -4   8   7        0.02       30.29     16.50 o 
  -3   8   7        0.01        7.34     20.77 o 
  -2   8   7        4.41      -16.33     20.11 o 
  -1   8   7        0.87       -2.29     14.83 o 
   0   8   7       18.29       25.23     29.94 o 
   1   8   7       55.51        9.18     40.59 o 
   2   8   7       17.34       35.12     17.61 o 
   3   8   7       50.83       85.10     33.39 o 
   4   8   7       14.03        3.13     15.24 o 
   5   8   7       11.30      -17.75     18.35 o 
 -18   0   8      122.27      186.72     59.20 o 
 -16   0   8       27.43       37.26     20.22 o 
 -15   0   8      110.17      157.90     43.62 o 
 -14   0   8       93.78       50.13     21.27 o 
 -13   0   8      784.47      765.74     88.17 o 
 -12   0   8      769.13      855.40     90.86 o 
 -11   0   8       70.62      107.74     33.74 o 
 -10   0   8     2610.54     2661.93    150.64 o 
  -9   0   8     1085.68     1181.49     69.19 o 
  -8   0   8      935.02      979.89     43.49 o 
  -7   0   8      746.80      764.65     42.65 o 
  -6   0   8     1346.99     1420.95     55.89 o 
  -5   0   8     1918.71     2275.06     68.40 o 
  -4   0   8       61.83      216.13     49.65 o 
  -3   0   8     2015.02     2225.90     63.85 o 
  -2   0   8      322.30      383.54     31.91 o 
  -1   0   8      584.38      664.23     40.26 o 
   0   0   8      958.90     1299.31     85.08 o 
   1   0   8     1755.96     1877.91    102.78 o 
   2   0   8    11267.33    11984.57    245.54 o 
   3   0   8       70.90       85.63     24.90 o 
   4   0   8      273.91      287.33     41.65 o 
   5   0   8       51.70       58.29     13.80 o 
   6   0   8       72.71       91.14     22.49 o 
   7   0   8      882.87      943.64     84.90 o 
   8   0   8      698.49      732.77     75.87 o 
   9   0   8      371.78      394.42     60.94 o 
  10   0   8     2060.88     2148.60    139.51 o 
  11   0   8       56.29       55.99     26.04 o 
  12   0   8       88.85      112.86     37.66 o 
  13   0   8      146.07      134.43     41.11 o 
  14   0   8       51.88       51.34     27.91 o 
  15   0   8      243.48      175.67     62.50 o 
  16   0   8      190.45       90.72     53.63 o 
  17   0   8       67.22       37.61     38.56 o 
 -18   1   8        2.23      -17.79     17.79 o 
 -17   1   8       25.78       21.72     19.95 o 
 -16   1   8       35.11       93.44     35.33 o 
 -15   1   8       29.67        8.36     11.71 o 
 -14   1   8       20.15       14.05     11.79 o 
 -13   1   8       54.85       42.55     15.74 o 
 -12   1   8        1.52       -6.59      6.59 o 
 -11   1   8      219.54      248.55     33.31 o 
 -10   1   8      396.66      358.86     32.17 o 
  -9   1   8       12.76       11.97      8.05 o 
  -8   1   8      106.36      117.92     14.89 o 
  -7   1   8      127.96      141.11     12.69 o 
  -6   1   8      351.48      252.35     62.78 o 
  -5   1   8      177.48      199.94     11.58 o 
  -4   1   8      496.40      548.86     20.51 o 
  -3   1   8      114.22       93.12      7.11 o 
  -2   1   8      186.79      243.62     10.10 o 
  -1   1   8       18.97       27.25      3.58 o 
   0   1   8      129.89      151.74      9.31 o 
   1   1   8      502.61      486.34     16.95 o 
   2   1   8        5.35        3.67      4.52 o 
   3   1   8        2.70        0.07      3.32 o 
   4   1   8      250.75      259.05     18.57 o 
   5   1   8        4.64        5.01      7.36 o 
   6   1   8        0.00       -2.40      6.83 o 
   7   1   8       91.01       86.72     21.68 o 
   8   1   8      356.89      406.85     40.29 o 
   9   1   8      104.20      114.95     21.79 o 
  10   1   8      264.94      272.36     35.67 o 
  11   1   8        2.21       -7.88     13.43 o 
  12   1   8       24.71       17.46     19.56 o 
  13   1   8       45.46       57.50     19.26 o 
  14   1   8        5.51        4.17      9.34 o 
  15   1   8        3.02        9.05      6.84 o 
  16   1   8        1.66        2.59     15.92 o 
  17   1   8        1.70      -19.02     35.56 o 
 -18   2   8       53.60      127.08     66.54 o 
 -17   2   8       53.61       60.90     20.11 o 
 -16   2   8       53.01       72.21     16.34 o 
 -15   2   8        9.25        2.18      6.89 o 
 -14   2   8       77.95       82.57     23.61 o 
 -13   2   8      211.40      245.49     37.18 o 
 -12   2   8      268.45      257.99     37.79 o 
 -11   2   8       81.26       90.67     22.13 o 
 -10   2   8     1251.19     1362.87     45.82 o 
  -9   2   8      443.89      453.81     28.57 o 
  -8   2   8      391.07      401.07     24.89 o 
  -7   2   8      213.32      159.45     32.71 o 
  -6   2   8      455.79      449.18     18.63 o 
  -5   2   8     1006.69     1077.82     25.74 o 
  -4   2   8        5.33        0.21      2.58 o 
  -3   2   8     1118.02     1185.82     22.33 o 
  -2   2   8        2.14        1.52      1.94 o 
  -1   2   8       87.61      113.13      7.60 o 
   0   2   8       36.97       39.25      4.60 o 
   1   2   8     1018.17      922.39     25.69 o 
   2   2   8     2332.36     2558.30     50.76 o 
   3   2   8        0.71        5.91      4.13 o 
   4   2   8        9.65        4.56      4.15 o 
   5   2   8       22.27       15.18      5.50 o 
   6   2   8      101.21       67.98     14.59 o 
   7   2   8      190.00      194.04     19.24 o 
   8   2   8      634.37      683.82     42.11 o 
   9   2   8      380.27      384.70     33.53 o 
  10   2   8      586.30      556.45     41.81 o 
  11   2   8       46.61       76.33     16.16 o 
  12   2   8        4.39        8.37     12.09 o 
  13   2   8       17.96       18.16      6.59 o 
  14   2   8       53.30       27.70     19.03 o 
  15   2   8       33.55       14.26      8.75 o 
  16   2   8      148.45      160.92     40.93 o 
 -17   3   8      165.54      205.19     40.77 o 
 -16   3   8       71.64      102.02     27.98 o 
 -15   3   8      191.99      260.69     47.55 o 
 -14   3   8      109.94       90.44     24.75 o 
 -13   3   8      153.25      149.75     22.81 o 
 -12   3   8       49.38       58.79     13.38 o 
 -11   3   8      545.45      549.94     34.92 o 
 -10   3   8      828.25      811.73     48.86 o 
  -9   3   8        6.71        2.49      3.33 o 
  -8   3   8      125.22       67.97     31.75 o 
  -7   3   8      234.54      233.80     14.22 o 
  -6   3   8     1322.05     1393.82     31.03 o 
  -5   3   8      550.72      592.48     22.19 o 
  -4   3   8      729.06      801.53     24.89 o 
  -3   3   8        4.20        5.26      3.08 o 
  -2   3   8     1258.44     1280.36     29.55 o 
  -1   3   8        2.60        4.36      2.72 o 
   0   3   8      410.44      383.37     12.95 o 
   1   3   8     1284.11     1238.30     29.94 o 
   2   3   8       92.07       99.11      8.33 o 
   3   3   8       12.06        9.14      3.98 o 
   4   3   8      315.24      335.95     17.46 o 
   5   3   8        1.61       -3.03      5.58 o 
   6   3   8        9.13        6.60      5.77 o 
   7   3   8      251.86      282.94     34.48 o 
   8   3   8     1051.94     1154.75     72.14 o 
   9   3   8      761.78      761.59     71.30 o 
  10   3   8      593.91      698.57     62.44 o 
  11   3   8       38.18       43.75     17.50 o 
  12   3   8       72.05       82.09     16.05 o 
  13   3   8      165.26      206.01     28.36 o 
  14   3   8        7.62        1.06     13.00 o 
  15   3   8        8.53        3.15     17.59 o 
  16   3   8        0.58        8.07     10.59 o 
 -16   4   8       37.99       15.95     41.19 o 
 -15   4   8       34.05       69.15     24.77 o 
 -14   4   8        1.34       15.96     12.74 o 
 -13   4   8       10.19        1.88     10.33 o 
 -12   4   8       21.33        8.16     31.72 o 
 -11   4   8       54.21       67.75     22.94 o 
 -10   4   8       82.75       24.29     40.76 o 
  -9   4   8        1.45        0.25      4.88 o 
  -8   4   8       30.42       32.81      7.49 o 
  -7   4   8        7.55        2.18      2.98 o 
  -6   4   8        2.36       13.06     10.79 o 
  -5   4   8        0.07        1.07      4.63 o 
  -4   4   8       65.33       68.41      6.89 o 
  -3   4   8      276.09      273.89     15.17 o 
  -2   4   8      335.36      352.27     17.48 o 
  -1   4   8       62.63       57.15      6.16 o 
   0   4   8      272.54      288.74     15.94 o 
   1   4   8      143.39       86.47     19.20 o 
   2   4   8      157.60      132.07     11.05 o 
   3   4   8        2.19        3.64      3.61 o 
   4   4   8       24.94       26.52      4.86 o 
   5   4   8        9.65        9.69      3.36 o 
   6   4   8      159.06      157.35     21.30 o 
   7   4   8        3.49       -6.30      6.51 o 
   8   4   8      143.17      143.06     22.32 o 
   9   4   8       80.06       95.55     23.48 o 
  10   4   8       51.06       53.64     19.00 o 
  11   4   8        0.23        0.68      6.98 o 
  12   4   8       20.00        5.25      8.27 o 
  13   4   8       15.29       16.17     14.11 o 
  14   4   8        2.92       -7.66      9.96 o 
  15   4   8       48.96       92.03     27.29 o 
 -15   5   8      146.43      180.20     54.75 o 
 -14   5   8       56.19       51.31     24.14 o 
 -13   5   8       40.01       21.26      9.08 o 
 -12   5   8      107.84      138.55     32.44 o 
 -11   5   8       45.43       29.73     17.26 o 
 -10   5   8       63.43       79.15     25.13 o 
  -9   5   8      191.63      251.76     42.02 o 
  -8   5   8        0.81        3.54     13.91 o 
  -7   5   8       54.71       50.43     18.56 o 
  -6   5   8      407.01      403.45     49.68 o 
  -5   5   8      225.35      201.20     27.01 o 
  -4   5   8       42.05       46.72     12.25 o 
  -3   5   8      335.34      337.80     20.72 o 
  -2   5   8     1501.19     1443.77     46.25 o 
  -1   5   8      104.24      108.35     10.30 o 
   0   5   8       52.58       40.10      7.40 o 
   1   5   8      545.90      556.39     29.92 o 
   2   5   8      315.59      326.41     28.83 o 
   3   5   8       60.76       50.99      7.68 o 
   4   5   8       58.04       40.38      8.23 o 
   5   5   8       42.86       53.10     10.37 o 
   6   5   8       73.27       78.58     13.03 o 
   7   5   8      113.96       86.19     16.31 o 
   8   5   8      310.97      342.77     35.32 o 
   9   5   8      778.71      818.56     55.35 o 
  10   5   8       24.58       20.45     14.81 o 
  11   5   8       54.03       65.65     17.43 o 
  12   5   8       13.66        8.61     10.19 o 
  13   5   8       52.72       95.99     36.84 o 
 -13   6   8       52.00       51.24     22.62 o 
 -12   6   8      176.50      220.93     74.81 o 
 -11   6   8       28.87       -0.13     21.12 o 
 -10   6   8       48.82       37.98     15.26 o 
  -9   6   8       80.31       98.68     26.27 o 
  -8   6   8       23.62        4.80      9.75 o 
  -7   6   8      114.34      126.55     31.77 o 
  -6   6   8       69.80       57.90     19.83 o 
  -5   6   8      271.38      291.48     45.01 o 
  -4   6   8      109.70      129.50     28.07 o 
  -3   6   8        5.99       12.17     10.86 o 
  -2   6   8      449.72      442.59     40.44 o 
  -1   6   8      153.61      140.34     17.39 o 
   0   6   8      264.41      263.06     18.57 o 
   1   6   8       13.65        3.41      3.99 o 
   2   6   8      678.52      667.64     43.29 o 
   3   6   8      111.46      104.39     17.33 o 
   4   6   8        2.36       -2.49      6.76 o 
   5   6   8       12.54        0.05      8.40 o 
   6   6   8       68.52       65.52     14.78 o 
   7   6   8       66.34       51.93     14.84 o 
   8   6   8        8.09       16.35      9.84 o 
   9   6   8       28.61       24.76     14.10 o 
  10   6   8      217.61      247.68     42.80 o 
  11   6   8       90.76      119.80     30.16 o 
 -10   7   8       10.68        8.90     11.01 o 
  -9   7   8       93.60      124.82     33.79 o 
  -8   7   8       14.84        0.08     17.00 o 
  -7   7   8       10.07       -6.32     13.23 o 
  -6   7   8       21.35       18.92     13.98 o 
  -5   7   8        6.80       12.20     11.77 o 
  -4   7   8        0.04        9.54     19.82 o 
  -3   7   8      145.53      109.70     43.03 o 
  -2   7   8      283.69      312.90     48.57 o 
  -1   7   8       17.17        4.74     23.65 o 
   0   7   8       22.39        6.53      6.42 o 
   1   7   8       19.77       22.74      9.24 o 
   2   7   8       92.92      105.61     22.27 o 
   3   7   8        8.40       11.81      8.42 o 
   4   7   8       11.21       -8.03      9.26 o 
   5   7   8        5.15        9.25      7.05 o 
   6   7   8       50.33       29.95     28.19 o 
   7   7   8        0.89        5.48     14.78 o 
   8   7   8        2.73      -12.28     12.28 o 
   9   7   8      145.12      229.58     43.26 o 
  -6   8   8       45.89       70.40     24.71 o 
  -5   8   8      207.45      211.44     42.64 o 
  -4   8   8       34.27       79.92     28.98 o 
  -3   8   8       30.36       59.87     24.02 o 
  -2   8   8      117.76      126.23     45.10 o 
  -1   8   8       36.87       32.59     27.29 o 
   0   8   8       63.65       46.77     25.16 o 
   1   8   8       65.64       71.51     25.22 o 
   2   8   8      206.92      273.58     49.59 o 
   3   8   8      103.37      171.24     37.04 o 
   4   8   8        1.46       10.85     18.80 o 
 -18   1   9       31.99        5.37     13.35 o 
 -17   1   9      192.08      117.02     53.17 o 
 -16   1   9      189.41      219.49     61.78 o 
 -15   1   9       45.64       60.44     26.80 o 
 -14   1   9       11.64       24.07     15.49 o 
 -13   1   9       61.09       49.46     15.95 o 
 -12   1   9     1262.00     1293.03    120.10 o 
 -11   1   9     1037.81     1070.65     70.20 o 
 -10   1   9       19.22       21.76     11.65 o 
  -9   1   9        2.08        6.44      6.85 o 
  -8   1   9      456.94      425.10     23.46 o 
  -7   1   9     1073.26     1191.57     38.52 o 
  -6   1   9     2613.06     2916.11     50.53 o 
  -5   1   9     2790.65     3059.48     56.68 o 
  -4   1   9      133.02      118.84     28.71 o 
  -3   1   9      102.99       96.77      6.97 o 
  -2   1   9     2119.62     2335.02     31.17 o 
  -1   1   9      183.13      165.84     11.07 o 
   0   1   9       87.81       70.36     14.83 o 
   1   1   9      613.53      567.45     19.79 o 
   2   1   9      211.37      281.42     20.61 o 
   3   1   9     1236.04     1322.54     46.45 o 
   4   1   9      125.64      121.10     15.15 o 
   5   1   9        0.01       -2.83     12.48 o 
   6   1   9      146.58      164.19     26.38 o 
   7   1   9      550.65      582.67     49.10 o 
   8   1   9      870.18      929.59     62.80 o 
   9   1   9     1853.08     1925.31     93.24 o 
  10   1   9      132.31      128.27     53.15 o 
  11   1   9      577.42      548.77     53.41 o 
  12   1   9        0.04       11.92      8.52 o 
  13   1   9       11.67        1.67      8.99 o 
  14   1   9        2.48       -7.80     12.45 o 
  15   1   9       67.09       67.75     23.96 o 
  16   1   9       15.47        3.34      7.69 o 
 -17   2   9       56.68      127.17     30.37 o 
 -16   2   9       11.86       20.59     12.80 o 
 -15   2   9       25.59       32.74     15.80 o 
 -14   2   9       52.01       55.74     18.70 o 
 -13   2   9       56.44       52.02     18.29 o 
 -12   2   9       39.57       31.11     14.41 o 
 -11   2   9       68.14       84.40     15.88 o 
 -10   2   9       18.02       16.00      5.82 o 
  -9   2   9     1345.96     1414.79     45.25 o 
  -8   2   9       37.09       39.62      6.72 o 
  -7   2   9      193.28      220.17     15.38 o 
  -6   2   9      158.58      123.75     26.34 o 
  -5   2   9       67.35       74.96      7.14 o 
  -4   2   9      470.69      444.48     15.91 o 
  -3   2   9     1628.26     1778.42     31.22 o 
  -2   2   9       10.55       15.00      2.94 o 
  -1   2   9        4.15        4.69      2.22 o 
   0   2   9       26.42       31.36      4.72 o 
   1   2   9     2349.22     2404.02     45.35 o 
   2   2   9        0.02       -1.37      3.23 o 
   3   2   9      221.45      226.37     15.93 o 
   4   2   9        0.96       -2.01      3.58 o 
   5   2   9        5.54        8.66      5.38 o 
   6   2   9      228.59      267.03     30.70 o 
   7   2   9      810.45      857.46     56.63 o 
   8   2   9      572.31      603.23     43.70 o 
   9   2   9      779.63      813.79     49.21 o 
  10   2   9        0.07        5.57      7.60 o 
  11   2   9       46.77       42.85     13.27 o 
  12   2   9       25.41       15.28      7.85 o 
  13   2   9        2.50       -3.90      7.12 o 
  14   2   9      216.27      271.43     34.63 o 
  15   2   9      224.60      233.22     35.76 o 
  16   2   9        1.12        5.18     11.48 o 
 -17   3   9        3.58        0.53     37.85 o 
 -16   3   9       23.68       44.70     17.02 o 
 -15   3   9        0.43       -7.01      7.01 o 
 -14   3   9        1.25      -13.00     13.00 o 
 -13   3   9        6.56       -3.68      7.47 o 
 -12   3   9      107.24      125.09     28.15 o 
 -11   3   9       23.20       14.73     10.21 o 
 -10   3   9      219.74      258.48     27.93 o 
  -9   3   9       79.82       66.91     13.19 o 
  -8   3   9       57.82       43.11     10.52 o 
  -7   3   9      106.81       78.29     16.39 o 
  -6   3   9      118.99      131.98     11.18 o 
  -5   3   9      114.66       84.46     14.02 o 
  -4   3   9       18.54       14.06      3.64 o 
  -3   3   9       92.22      134.51     10.20 o 
  -2   3   9       22.20       21.64      3.67 o 
  -1   3   9        0.18       -0.79      2.90 o 
   0   3   9       87.64      150.51     16.73 o 
   1   3   9       15.31       17.08      4.04 o 
   2   3   9       22.72       29.67      7.32 o 
   3   3   9       49.62       89.67      9.15 o 
   4   3   9       19.07       15.28      4.53 o 
   5   3   9        0.89        0.35      3.56 o 
   6   3   9        5.87       10.27      6.53 o 
   7   3   9        3.97       14.09      7.04 o 
   8   3   9      238.00      213.63     42.74 o 
   9   3   9       30.72       49.26     14.87 o 
  10   3   9        6.45        8.01     20.15 o 
  11   3   9       25.63       25.85     13.09 o 
  12   3   9        0.49        4.80     14.13 o 
  13   3   9        2.08      -11.90     26.98 o 
  14   3   9        0.37       16.12      8.80 o 
  15   3   9       18.49       13.85     11.27 o 
 -16   4   9        2.35       14.96     40.53 o 
 -15   4   9        0.12       17.88     19.02 o 
 -14   4   9        9.88        2.75      9.19 o 
 -13   4   9      139.35      161.51     53.44 o 
 -12   4   9       14.96       25.69     19.51 o 
 -11   4   9      119.95      127.86     28.31 o 
 -10   4   9       16.96       18.43     28.52 o 
  -9   4   9     1595.59     1729.84    100.81 o 
  -8   4   9       31.43       35.51      5.11 o 
  -7   4   9      162.94      150.40     11.62 o 
  -6   4   9      248.11      248.02     18.31 o 
  -5   4   9       91.65       78.37     10.49 o 
  -4   4   9      575.35      572.41     22.51 o 
  -3   4   9      939.33      934.64     31.10 o 
  -2   4   9        9.93       19.85      7.77 o 
  -1   4   9        1.53        7.52      4.90 o 
   0   4   9       71.05       57.67     11.10 o 
   1   4   9     1190.85     1130.45     43.51 o 
   2   4   9      109.11      102.24      9.64 o 
   3   4   9       17.85       22.15      5.62 o 
   4   4   9        0.10        9.09      6.86 o 
   5   4   9       57.87       36.97     11.78 o 
   6   4   9      169.11      175.02     23.51 o 
   7   4   9     1184.24     1231.23     53.04 o 
   8   4   9      396.70      416.40     37.70 o 
   9   4   9      780.65      794.10     54.10 o 
  10   4   9       30.51       -1.90     20.83 o 
  11   4   9        0.27      -12.80     12.80 o 
  12   4   9        5.27       24.15     15.17 o 
  13   4   9        0.29        4.81     25.67 o 
  14   4   9      117.13      134.55     32.19 o 
 -14   5   9       15.77       40.32     20.07 o 
 -13   5   9        2.28       -0.70     11.84 o 
 -12   5   9       34.82       28.20     12.06 o 
 -11   5   9       57.86       43.61     28.25 o 
 -10   5   9       31.37       37.17     15.22 o 
  -9   5   9       15.97       -4.48     10.87 o 
  -8   5   9       17.82       -4.68      9.94 o 
  -7   5   9       14.84        6.02      8.02 o 
  -6   5   9      440.92      499.18     44.33 o 
  -5   5   9       42.17       43.84     11.60 o 
  -4   5   9      155.29      180.69     16.58 o 
  -3   5   9       37.73       46.87      9.11 o 
  -2   5   9      102.34      113.52     14.55 o 
  -1   5   9       10.32       23.56      9.46 o 
   0   5   9        9.03       10.92      6.63 o 
   1   5   9        9.17       16.06      6.71 o 
   2   5   9       27.30       27.82      9.75 o 
   3   5   9        0.85       -1.89      3.94 o 
   4   5   9      125.79      134.39     15.38 o 
   5   5   9       33.43       25.12      7.75 o 
   6   5   9      149.03      155.73     21.42 o 
   7   5   9      154.77      141.40     21.25 o 
   8   5   9       12.27       33.96     10.18 o 
   9   5   9      332.59      365.91     38.02 o 
  10   5   9        8.05        7.66      7.00 o 
  11   5   9       16.69       21.39     17.09 o 
  12   5   9        1.08       -0.32      5.09 o 
  13   5   9        4.11      -13.84     13.84 o 
 -12   6   9        0.69       -7.46     11.44 o 
 -11   6   9       42.32       42.39     19.59 o 
 -10   6   9        1.16       -5.08      7.94 o 
  -9   6   9      499.79      490.77    125.14 o 
  -8   6   9        4.29       -6.19     14.05 o 
  -7   6   9       16.43       28.24     15.31 o 
  -6   6   9       82.78       83.46     24.41 o 
  -5   6   9       15.33       18.48     36.13 o 
  -4   6   9      178.40      171.70     26.86 o 
  -3   6   9       41.31       56.74     15.69 o 
  -2   6   9        0.68        7.45      8.45 o 
  -1   6   9        0.02        3.61      7.24 o 
   0   6   9       13.74       20.94      6.62 o 
   1   6   9       76.01       78.24     17.01 o 
   2   6   9       63.64       46.79      9.77 o 
   3   6   9       38.03       52.38     12.23 o 
   4   6   9        0.00       -2.99      6.02 o 
   5   6   9      190.96      212.63     27.30 o 
   6   6   9       46.08       30.19     12.93 o 
   7   6   9      316.54      398.32     38.32 o 
   8   6   9       55.80       68.70     16.50 o 
   9   6   9      224.89      211.25     39.64 o 
  10   6   9       16.06       -8.92     12.89 o 
  11   6   9       28.23        7.16      8.54 o 
 -10   7   9      116.46      111.92     53.35 o 
  -9   7   9       27.84      -10.29     19.17 o 
  -8   7   9       93.74       87.88     49.69 o 
  -7   7   9       59.44       65.60     24.59 o 
  -6   7   9      539.48      552.23     73.77 o 
  -5   7   9       36.94       26.60     12.27 o 
  -4   7   9      384.88      414.79     82.01 o 
  -3   7   9      358.67      375.22     54.18 o 
  -2   7   9       25.00       15.78     16.72 o 
  -1   7   9        1.92       -1.95     19.88 o 
   0   7   9        3.51       24.50     11.22 o 
   1   7   9       18.66       -3.04      7.52 o 
   2   7   9       19.21       49.29     15.34 o 
   3   7   9       10.11        3.15      7.45 o 
   4   7   9      241.16      275.01     39.73 o 
   5   7   9       34.42       47.42     13.33 o 
   6   7   9       80.60       59.62     27.83 o 
   7   7   9      196.61      168.37     34.06 o 
   8   7   9      186.02      182.87     35.94 o 
  -5   8   9        0.83       -0.12     15.97 o 
  -4   8   9        5.69       36.70     20.56 o 
  -3   8   9       39.20       81.34     40.29 o 
  -2   8   9        0.30       -5.81     22.17 o 
  -1   8   9        7.27       47.14     33.04 o 
   0   8   9       22.92       63.77     36.58 o 
   1   8   9        8.58       25.87     18.26 o 
   2   8   9       18.23       26.31     34.21 o 
   3   8   9       68.21       78.28     31.51 o 
 -17   0  10       73.62       67.40     34.98 o 
 -16   0  10       27.27       13.73     25.32 o 
 -15   0  10       39.71       61.47     30.28 o 
 -14   0  10        2.98      -28.57     28.57 o 
 -13   0  10      205.64      229.83     50.38 o 
 -12   0  10       25.89       22.07     12.56 o 
 -11   0  10        3.83        2.53      7.76 o 
 -10   0  10     2782.05     2920.26    164.58 o 
  -9   0  10      253.52      250.70     45.03 o 
  -8   0  10      297.14      354.96     32.89 o 
  -7   0  10        0.04       12.94      7.74 o 
  -6   0  10       54.22       67.76     12.45 o 
  -5   0  10      140.07      183.93     25.97 o 
  -4   0  10     5456.13     5994.69    145.12 o 
  -3   0  10       16.84       13.84      5.69 o 
  -2   0  10      920.15      906.56     55.32 o 
  -1   0  10        1.70        7.01     11.12 o 
   0   0  10      581.01      586.00     64.18 o 
   1   0  10        2.55       -1.04      1.77 o 
   2   0  10      115.76      139.31     32.27 o 
   3   0  10       87.21       73.32     24.64 o 
   4   0  10      370.19      461.87     59.23 o 
   5   0  10       42.69       62.31     22.06 o 
   6   0  10     1094.19     1046.63     91.28 o 
   7   0  10     2388.75     2478.99    142.92 o 
   8   0  10       22.07      -17.45     18.75 o 
   9   0  10      325.52      277.79     51.26 o 
  10   0  10      767.82      707.73     85.31 o 
  11   0  10        4.84      -17.82     20.76 o 
  12   0  10       52.73       27.65     23.41 o 
  13   0  10       15.27       81.79     33.91 o 
  14   0  10      377.85      201.72     77.01 o 
  15   0  10       58.15       75.08     46.85 o 
  16   0  10       67.63       20.77     24.36 o 
 -18   1  10       24.62       -0.14     14.13 o 
 -17   1  10        0.98       -5.11      9.77 o 
 -16   1  10       17.90       10.12     27.87 o 
 -15   1  10        0.05       -1.68      9.17 o 
 -14   1  10        0.16      -12.17     12.17 o 
 -13   1  10        5.36       11.88     10.94 o 
 -12   1  10       23.10       32.43     15.48 o 
 -11   1  10        1.44       -4.70      4.70 o 
 -10   1  10       19.39        9.60     15.59 o 
  -9   1  10      716.06      727.42     36.14 o 
  -8   1  10       42.90       40.93      7.38 o 
  -7   1  10      208.39      230.02     15.13 o 
  -6   1  10      273.49      324.03     19.95 o 
  -5   1  10      135.75      165.80     13.48 o 
  -4   1  10       66.96       51.63      6.31 o 
  -3   1  10      234.92      176.51     27.64 o 
  -2   1  10        0.31        0.39      1.43 o 
  -1   1  10       93.01       60.33     42.67 o 
   0   1  10       17.22       15.23      3.17 o 
   1   1  10       28.33       19.65      9.42 o 
   2   1  10       10.45       12.28      6.46 o 
   3   1  10       21.95       37.40      8.02 o 
   4   1  10       16.56       13.89     11.79 o 
   5   1  10        2.96       -3.31      4.14 o 
   6   1  10       52.35       27.81     10.76 o 
   7   1  10       29.04       48.31     17.47 o 
   8   1  10      532.65      521.76     49.80 o 
   9   1  10       33.28       37.24     14.89 o 
  10   1  10       90.82       81.92     20.31 o 
  11   1  10       43.78       54.05     16.05 o 
  12   1  10        0.33       -4.42     11.97 o 
  13   1  10        3.19        8.71     18.45 o 
  14   1  10       59.04       83.99     29.24 o 
  15   1  10        0.05       19.96     18.53 o 
  16   1  10       34.56     8945.88   8935.90 o 
 -17   2  10       14.13       -6.63      8.23 o 
 -16   2  10        0.00        8.42     16.03 o 
 -15   2  10       86.98      104.18     26.84 o 
 -14   2  10        7.08        4.28     14.71 o 
 -13   2  10       82.61       82.31     22.61 o 
 -12   2  10        7.49       -1.32      5.22 o 
 -11   2  10        2.52       -6.08      6.08 o 
 -10   2  10      910.19      947.17     44.23 o 
  -9   2  10      194.04      189.92     17.40 o 
  -8   2  10      146.98      156.45     13.74 o 
  -7   2  10        0.11        3.70      3.07 o 
  -6   2  10        0.54        6.22      2.96 o 
  -5   2  10       95.99       80.41      7.55 o 
  -4   2  10     1863.33     1955.86     38.42 o 
  -3   2  10        2.35        6.95      3.20 o 
  -2   2  10       86.10       94.01     11.74 o 
  -1   2  10        0.09       -1.18      4.14 o 
   0   2  10       49.87       70.20      7.79 o 
   1   2  10      118.09       95.54      8.91 o 
   2   2  10       42.83       40.90      9.43 o 
   3   2  10       88.01       89.06     10.51 o 
   4   2  10      149.76      128.52     17.26 o 
   5   2  10        2.00       14.10      7.81 o 
   6   2  10      608.23      627.84     47.52 o 
   7   2  10      751.01      733.60     53.78 o 
   8   2  10       27.85       42.89     15.08 o 
   9   2  10      372.31      377.06     34.96 o 
  10   2  10      549.09      584.67     44.58 o 
  11   2  10        3.78        9.71      8.37 o 
  12   2  10       12.35       29.38     12.87 o 
  13   2  10        4.48        0.26      8.69 o 
  14   2  10      276.83      281.09     37.90 o 
  15   2  10        1.74       10.03     11.46 o 
 -16   3  10       46.90       67.31     23.85 o 
 -15   3  10        0.17       13.79     40.96 o 
 -14   3  10        0.29       -8.25      8.25 o 
 -13   3  10       10.70       -5.80     29.42 o 
 -12   3  10       13.90       -4.01     10.42 o 
 -11   3  10      228.85      250.08     38.48 o 
 -10   3  10        0.27       -0.59     12.99 o 
  -9   3  10     2370.21     2403.04     62.98 o 
  -8   3  10      203.95      202.74     15.35 o 
  -7   3  10      808.47      871.17     31.29 o 
  -6   3  10      712.24      723.02     25.46 o 
  -5   3  10      536.44      323.17     93.70 o 
  -4   3  10        6.58        7.82      4.54 o 
  -3   3  10      342.69      350.29     13.60 o 
  -2   3  10       41.87       42.51      4.89 o 
  -1   3  10      175.48       98.12     25.60 o 
   0   3  10       73.50       75.46      8.45 o 
   1   3  10        1.25        2.66      2.97 o 
   2   3  10       37.36       30.48      5.33 o 
   3   3  10      350.79      352.69     20.86 o 
   4   3  10       50.50       52.55      8.28 o 
   5   3  10        0.90        3.92      5.28 o 
   6   3  10      192.58      150.41     20.79 o 
   7   3  10      146.56      146.09     22.05 o 
   8   3  10     1656.61     1715.42     91.19 o 
   9   3  10       14.90       11.44     34.93 o 
  10   3  10      128.48      131.60     30.10 o 
  11   3  10      102.25       93.32     23.43 o 
  12   3  10        2.69       -4.07     10.27 o 
  13   3  10        6.91        4.52     15.92 o 
  14   3  10      272.42      430.27     57.08 o 
  15   3  10        0.01        3.88     15.28 o 
 -15   4  10       80.98       71.97     23.95 o 
 -14   4  10       10.10       14.00     40.82 o 
 -13   4  10        4.69       -0.82      9.07 o 
 -12   4  10        2.20       -2.64     23.51 o 
 -11   4  10        1.62        1.02     24.23 o 
 -10   4  10       29.36       14.55     31.55 o 
  -9   4  10       13.28       19.30      9.49 o 
  -8   4  10        0.00       -0.76      4.73 o 
  -7   4  10        1.04       -4.34      9.25 o 
  -6   4  10       87.22       72.94      9.54 o 
  -5   4  10       51.98       50.44      7.44 o 
  -4   4  10        2.24        6.05      3.24 o 
  -3   4  10        4.88        4.15      3.68 o 
  -2   4  10      136.50      142.94     13.04 o 
  -1   4  10       47.34       38.00     14.46 o 
   0   4  10      124.57      133.65     13.64 o 
   1   4  10      174.88      165.90     11.11 o 
   2   4  10      645.63      639.47     25.08 o 
   3   4  10       97.64      104.61     12.00 o 
   4   4  10        1.01        2.93      4.35 o 
   5   4  10       10.86        8.16      8.76 o 
   6   4  10        2.69       -0.54      5.54 o 
   7   4  10        8.61       26.36     10.53 o 
   8   4  10        1.41        6.03     11.88 o 
   9   4  10      193.60      216.57     28.24 o 
  10   4  10      113.22      139.50     23.39 o 
  11   4  10        1.79        0.66     22.39 o 
  12   4  10        0.76       -3.28     15.80 o 
  13   4  10       28.37       51.58     21.18 o 
  14   4  10       20.96       17.17     12.55 o 
 -14   5  10        0.01        7.69      9.80 o 
 -13   5  10        0.00      -17.69     17.69 o 
 -12   5  10       51.31       62.56     21.40 o 
 -11   5  10      763.81      933.04    126.89 o 
 -10   5  10       75.87       68.50     20.54 o 
  -9   5  10      945.83     1104.00    139.24 o 
  -8   5  10      170.90      192.85     35.07 o 
  -7   5  10      587.67      597.98     80.71 o 
  -6   5  10      145.87      132.95     22.21 o 
  -5   5  10      342.56      344.31     25.52 o 
  -4   5  10      144.52      132.80     15.80 o 
  -3   5  10        4.10       -3.21      6.58 o 
  -2   5  10       67.01       86.94     13.34 o 
  -1   5  10        2.18        7.12      4.71 o 
   0   5  10      173.30      160.99     16.22 o 
   1   5  10       46.38       60.19     10.41 o 
   2   5  10      260.70      313.60     25.52 o 
   3   5  10      388.67      447.48     36.90 o 
   4   5  10       13.44       17.42      8.30 o 
   5   5  10        5.58        8.13      7.65 o 
   6   5  10       47.75       60.35     14.11 o 
   7   5  10      113.73      102.83     19.58 o 
   8   5  10      511.00      510.56     44.56 o 
   9   5  10       47.59       40.71     12.39 o 
  10   5  10        1.30        9.98     16.06 o 
  11   5  10       11.98       -3.36     12.63 o 
  12   5  10       10.64       12.53     10.42 o 
 -12   6  10       22.98       24.40     18.24 o 
 -11   6  10       20.04       35.42     19.50 o 
 -10   6  10      442.61      442.53     60.36 o 
  -9   6  10       12.50       21.77     14.49 o 
  -8   6  10       60.78       69.46     21.21 o 
  -7   6  10        0.03       -9.03      9.03 o 
  -6   6  10      123.38       95.03     25.14 o 
  -5   6  10       29.58       35.08     11.21 o 
  -4   6  10      266.03      243.51     32.00 o 
  -3   6  10        0.34       -6.22      8.57 o 
  -2   6  10      146.70      143.91     26.46 o 
  -1   6  10      130.68      113.30     19.34 o 
   0   6  10      185.09      174.05     20.33 o 
   1   6  10       13.40       26.69      7.27 o 
   2   6  10      529.15      532.40     33.47 o 
   3   6  10       14.64        6.06      9.28 o 
   4   6  10       24.41       16.21      9.69 o 
   5   6  10        8.68       -9.66     16.15 o 
   6   6  10      130.93      161.16     24.01 o 
   7   6  10      202.80      255.26     31.62 o 
   8   6  10        1.07       -6.93      7.01 o 
   9   6  10        9.12       22.91     23.17 o 
  10   6  10        8.39       -5.16      8.93 o 
  -9   7  10       74.76       44.96     50.56 o 
  -8   7  10        4.48       22.59     18.42 o 
  -7   7  10       64.67       56.38     23.64 o 
  -6   7  10        4.96       23.22     20.38 o 
  -5   7  10        1.47      -14.51     15.17 o 
  -4   7  10      110.59       99.00     28.99 o 
  -3   7  10        4.33      -11.81     16.61 o 
  -2   7  10        0.81      -10.54     10.54 o 
  -1   7  10        6.40       27.62     17.62 o 
   0   7  10        6.45        8.72     12.34 o 
   1   7  10        9.53        2.91     17.13 o 
   2   7  10       55.48       78.59     17.89 o 
   3   7  10       25.80       11.79     14.91 o 
   4   7  10       28.07       17.11     38.73 o 
   5   7  10       61.11       62.65     28.97 o 
   6   7  10        3.72        8.89     35.35 o 
   7   7  10        0.17       -5.70     49.70 o 
  -3   8  10        5.50        2.58     29.96 o 
  -2   8  10        6.52       -5.61     19.55 o 
  -1   8  10       71.31       48.42     31.37 o 
   0   8  10       41.19       19.75     20.90 o 
   1   8  10       10.68       39.48     26.27 o 
 -17   1  11       27.23       31.97     32.18 o 
 -16   1  11       83.63       90.11     27.34 o 
 -15   1  11       56.48       49.51     21.89 o 
 -14   1  11       69.30      115.96     30.86 o 
 -13   1  11        3.41       12.81      9.51 o 
 -12   1  11       44.63       30.32     22.80 o 
 -11   1  11     1072.39     1174.79     77.22 o 
 -10   1  11     5048.33     5074.21    155.00 o 
  -9   1  11     1703.73     1661.41     48.12 o 
  -8   1  11       48.09       47.75      7.49 o 
  -7   1  11        0.52        0.51      3.46 o 
  -6   1  11      547.75      589.33     25.41 o 
  -5   1  11        9.71       11.93      3.08 o 
  -4   1  11        1.93       -0.57      2.91 o 
  -3   1  11       42.68       38.17      6.72 o 
  -2   1  11      173.97      181.56     18.26 o 
  -1   1  11     1641.98     1598.13     78.40 o 
   0   1  11      113.46      144.47     22.29 o 
   1   1  11      499.46      446.32     17.49 o 
   2   1  11       41.69       42.75      6.62 o 
   3   1  11      822.13      909.28     40.85 o 
   4   1  11      384.33      398.11     28.66 o 
   5   1  11        8.30       -4.22      5.99 o 
   6   1  11      159.57      155.40     22.72 o 
   7   1  11      515.45      544.35     50.90 o 
   8   1  11      621.78      545.42     51.04 o 
   9   1  11        1.42       -2.07      8.27 o 
  10   1  11      356.11      337.05     42.86 o 
  11   1  11       10.03        8.13      9.21 o 
  12   1  11       20.30       29.91     36.33 o 
  13   1  11      623.50      655.58    159.46 o 
  14   1  11       43.71       89.64     46.64 o 
  15   1  11        1.01        5.59     19.99 o 
 -17   2  11       10.01       -0.36      7.77 o 
 -16   2  11        6.56        5.27     11.93 o 
 -15   2  11        0.75        2.58      9.95 o 
 -14   2  11       20.17       16.10     10.00 o 
 -13   2  11        4.66        0.79      4.35 o 
 -12   2  11        8.95       -1.24      8.19 o 
 -11   2  11      841.71      874.32     51.04 o 
 -10   2  11       83.33       96.03     14.19 o 
  -9   2  11       10.76       17.23      5.47 o 
  -8   2  11       14.92       11.72      6.45 o 
  -7   2  11        7.33        9.76      4.38 o 
  -6   2  11      241.76      144.84     52.92 o 
  -5   2  11      186.98      150.42     31.29 o 
  -4   2  11        1.28        2.74      2.85 o 
  -3   2  11      151.84      148.67     10.97 o 
  -2   2  11       23.14       16.45      4.13 o 
  -1   2  11      467.22      452.80     21.05 o 
   0   2  11      354.52      308.66     18.76 o 
   1   2  11      447.97      483.08     21.17 o 
   2   2  11       11.65        4.66      4.56 o 
   3   2  11      186.61      191.46     17.04 o 
   4   2  11        0.02       -5.83      8.02 o 
   5   2  11        3.19       -7.95      8.09 o 
   6   2  11      181.42      187.62     22.62 o 
   7   2  11      139.70      109.42     21.09 o 
   8   2  11        0.09        4.90     25.81 o 
   9   2  11      353.83      392.53     43.89 o 
  10   2  11       83.50       84.42     18.20 o 
  11   2  11       49.36       60.50     15.26 o 
  12   2  11        0.20        8.82     10.67 o 
  13   2  11       29.57       32.35     13.77 o 
  14   2  11       80.88      103.41     27.64 o 
  15   2  11        1.26        5.09      9.31 o 
 -16   3  11       34.55       31.66     17.30 o 
 -15   3  11        0.02        9.69     15.42 o 
 -14   3  11       18.28       39.77     17.83 o 
 -13   3  11       46.88       65.93     22.58 o 
 -12   3  11      105.76      103.18     25.30 o 
 -11   3  11       63.01       59.40     19.25 o 
 -10   3  11      410.10      442.86     48.93 o 
  -9   3  11      234.16      222.28     18.44 o 
  -8   3  11       45.35       45.29      6.79 o 
  -7   3  11        1.11        9.84      4.63 o 
  -6   3  11      105.92      106.47     10.11 o 
  -5   3  11      172.66      136.46     24.12 o 
  -4   3  11        8.31       11.52      3.38 o 
  -3   3  11       10.19        8.57      2.57 o 
  -2   3  11        1.96       -1.35      2.07 o 
  -1   3  11      332.34      351.70     18.28 o 
   0   3  11      157.22      150.59     13.38 o 
   1   3  11      553.72      545.31     22.30 o 
   2   3  11      114.37      122.16     12.86 o 
   3   3  11       57.41       62.36      9.24 o 
   4   3  11       27.71       16.45      6.70 o 
   5   3  11       26.04       40.11     12.99 o 
   6   3  11        7.18       10.16      4.68 o 
   7   3  11        3.07       16.17     10.35 o 
   8   3  11      468.14      494.24     41.61 o 
   9   3  11      200.17      224.03     34.66 o 
  10   3  11        0.02       -5.26      7.38 o 
  11   3  11        0.01       -1.93     10.29 o 
  12   3  11       12.67       -2.50      8.84 o 
  13   3  11      125.25      175.74     36.97 o 
  14   3  11        0.22        4.22     29.38 o 
 -15   4  11       34.33       31.38     18.55 o 
 -14   4  11        7.35       46.42     17.98 o 
 -13   4  11       54.79       71.93     24.32 o 
 -12   4  11       65.13       65.15     24.43 o 
 -11   4  11      620.14      601.07     63.41 o 
 -10   4  11      232.11      235.48     49.25 o 
  -9   4  11      110.80      132.40     29.20 o 
  -8   4  11       48.91       26.74      8.74 o 
  -7   4  11        0.91        1.19      4.98 o 
  -6   4  11      263.38      278.05     19.92 o 
  -5   4  11      123.24      119.06     11.92 o 
  -4   4  11       76.74       86.65      9.82 o 
  -3   4  11        0.05        3.98      6.51 o 
  -2   4  11        0.11        3.72      4.07 o 
  -1   4  11      612.36      652.46     36.28 o 
   0   4  11      193.27      210.43     17.85 o 
   1   4  11      282.42      284.15     15.51 o 
   2   4  11        1.92        5.22      3.86 o 
   3   4  11      182.61      182.13     15.85 o 
   4   4  11        0.16        5.41      4.57 o 
   5   4  11        0.24       19.31     10.64 o 
   6   4  11      174.87      205.52     26.52 o 
   7   4  11      176.53      194.23     26.34 o 
   8   4  11       31.95       42.22     12.44 o 
   9   4  11      459.13      519.87     45.93 o 
  10   4  11      138.49      129.69     24.24 o 
  11   4  11       27.44        2.06     12.01 o 
  12   4  11       32.37       15.80     10.77 o 
  13   4  11        0.95       -0.09     25.58 o 
 -13   5  11       62.70       86.55     88.58 o 
 -12   5  11        0.82       -6.18     13.18 o 
 -11   5  11       27.68       35.49     16.94 o 
 -10   5  11      283.59      305.61     48.00 o 
  -9   5  11      162.69      166.88     45.24 o 
  -8   5  11      100.16      120.49     30.50 o 
  -7   5  11        0.07        5.43      7.75 o 
  -6   5  11       22.24       34.88      8.33 o 
  -5   5  11       53.30       41.29      7.64 o 
  -4   5  11       50.44       46.10     10.03 o 
  -3   5  11       93.23       97.45     14.39 o 
  -2   5  11        4.82        1.21     12.21 o 
  -1   5  11       34.16       34.14     12.52 o 
   0   5  11      323.95      346.81     24.46 o 
   1   5  11       64.92       59.70     11.47 o 
   2   5  11       82.60       77.18     12.05 o 
   3   5  11       22.89       14.80      8.57 o 
   4   5  11        2.57        0.41      8.60 o 
   5   5  11       13.02       34.51     11.49 o 
   6   5  11       96.65       91.07     18.34 o 
   7   5  11      335.76      353.40     36.59 o 
   8   5  11       17.92       37.10     13.27 o 
   9   5  11      177.66      228.13     31.63 o 
  10   5  11       67.58       44.09     15.02 o 
  11   5  11       37.52       23.84     13.71 o 
 -11   6  11       67.31       66.94     21.84 o 
 -10   6  11       76.23       76.56     59.21 o 
  -9   6  11      120.96       78.61     26.03 o 
  -8   6  11       44.10       62.38     25.92 o 
  -7   6  11       41.41       66.73     27.01 o 
  -6   6  11       90.20      117.44     46.40 o 
  -5   6  11        2.31       -1.86      7.11 o 
  -4   6  11      137.61      127.51     23.44 o 
  -3   6  11      124.44      110.69     21.85 o 
  -2   6  11       21.70       33.86     15.95 o 
  -1   6  11      151.79      150.34     31.82 o 
   0   6  11       26.35       28.68     10.78 o 
   1   6  11        1.47        2.82      6.33 o 
   2   6  11       29.90       33.70      9.21 o 
   3   6  11       46.33       55.21     11.13 o 
   4   6  11       15.09        1.28     13.65 o 
   5   6  11        0.47       22.91     10.15 o 
   6   6  11       69.16       63.23     14.38 o 
   7   6  11        6.78        5.84     15.36 o 
   8   6  11       60.65       90.65     19.53 o 
   9   6  11       73.77      124.65     31.55 o 
  -8   7  11       11.80       -9.94     20.50 o 
  -7   7  11        0.32      -16.68     16.68 o 
  -6   7  11       87.41      107.20     31.01 o 
  -5   7  11       13.75       16.10     12.63 o 
  -4   7  11      117.26      105.32     38.90 o 
  -3   7  11       86.38       96.08     25.20 o 
  -2   7  11       81.57      108.15     27.19 o 
  -1   7  11      231.95      268.99     43.18 o 
   0   7  11       73.41       54.35     21.09 o 
   1   7  11       57.82       58.40     20.78 o 
   2   7  11        5.62        9.56      7.86 o 
   3   7  11       39.22       24.97     12.38 o 
   4   7  11       18.05        6.45      7.06 o 
   5   7  11        2.27       10.35     17.64 o 
   6   7  11      113.42       39.81     66.76 o 
 -17   0  12        1.36        5.94     19.45 o 
 -16   0  12        5.27        7.41     24.95 o 
 -15   0  12      150.18      149.85     46.18 o 
 -14   0  12        2.84       -2.82     10.02 o 
 -13   0  12      158.25      133.15     40.30 o 
 -12   0  12     1638.85     1644.64    135.78 o 
 -11   0  12      172.03      207.54     46.92 o 
 -10   0  12       18.70       20.33      8.65 o 
  -9   0  12       11.60       16.84     10.06 o 
  -8   0  12      278.37      312.48     38.52 o 
  -7   0  12      340.54      330.63     66.44 o 
  -6   0  12      667.77      683.98     54.97 o 
  -5   0  12       19.05       15.06     15.35 o 
  -4   0  12       79.88      105.84     20.26 o 
  -3   0  12     1012.38     1098.83     66.60 o 
  -2   0  12     1984.63     2004.49     90.30 o 
  -1   0  12        0.00        8.69      9.72 o 
   0   0  12       21.31       43.24     18.90 o 
   1   0  12      179.16      207.93     42.58 o 
   2   0  12        0.06       -1.13     11.97 o 
   3   0  12      132.31      123.62     22.82 o 
   4   0  12      201.60      218.95     47.96 o 
   5   0  12      479.07      469.61     67.28 o 
   6   0  12      117.15      147.12     43.24 o 
   7   0  12       19.66       -1.18     16.03 o 
   8   0  12      210.95      294.06     54.34 o 
   9   0  12      514.70      574.53     79.84 o 
  10   0  12       43.59       20.60     13.48 o 
  11   0  12       27.21       10.94      8.74 o 
  12   0  12      250.01      342.84     65.69 o 
  13   0  12       14.28        6.72     23.28 o 
  14   0  12      115.16       90.61     48.18 o 
  15   0  12        0.79       -5.81     18.97 o 
 -17   1  12       36.01       17.59     32.81 o 
 -16   1  12       49.77       31.96     19.41 o 
 -15   1  12        1.91        7.04     16.65 o 
 -14   1  12       20.52       25.23     21.03 o 
 -13   1  12        2.98        8.13     14.99 o 
 -12   1  12      299.67      291.65     57.01 o 
 -11   1  12      222.25      243.87     27.01 o 
 -10   1  12      274.52      268.31     22.31 o 
  -9   1  12      231.71      235.73     19.79 o 
  -8   1  12      163.40      151.05     15.25 o 
  -7   1  12       15.50       22.56      5.59 o 
  -6   1  12        0.09        4.45      6.04 o 
  -5   1  12        0.74       -1.10      3.19 o 
  -4   1  12      122.96      103.29      7.91 o 
  -3   1  12        3.90        6.17      5.87 o 
  -2   1  12       58.81       59.97      9.87 o 
  -1   1  12      328.58      322.62     29.23 o 
   0   1  12       13.99       10.51     15.41 o 
   1   1  12      294.30      256.66     12.99 o 
   2   1  12      326.36      315.75     17.79 o 
   3   1  12      140.17      147.02     20.33 o 
   4   1  12       79.84       78.30     13.20 o 
   5   1  12       40.56       33.28      9.95 o 
   6   1  12      106.17       82.16     16.39 o 
   7   1  12       39.92       22.43     19.76 o 
   8   1  12      211.58      189.82     24.95 o 
   9   1  12      218.09      201.58     33.75 o 
  10   1  12        1.43      -12.44     12.44 o 
  11   1  12       11.12       20.54     15.89 o 
  12   1  12       10.49        1.07      8.74 o 
  13   1  12       58.00       32.92     29.62 o 
  14   1  12        3.68       11.34      9.90 o 
  15   1  12        3.75        8.61     17.07 o 
 -16   2  12        6.90       12.73     19.85 o 
 -15   2  12       34.70       51.94     20.20 o 
 -14   2  12       12.94       18.43     15.20 o 
 -13   2  12       27.25       37.16     12.62 o 
 -12   2  12      585.79      590.22     43.93 o 
 -11   2  12       44.67       33.38     10.37 o 
 -10   2  12       16.81       20.29      7.02 o 
  -9   2  12        2.23        1.91      3.82 o 
  -8   2  12      184.21      189.16     17.54 o 
  -7   2  12      169.24      157.84     13.91 o 
  -6   2  12      218.54      224.18     15.78 o 
  -5   2  12        1.36       -3.12      3.60 o 
  -4   2  12        4.39        9.64      2.53 o 
  -3   2  12      198.86      189.48     15.04 o 
  -2   2  12      912.95      870.30     31.13 o 
  -1   2  12        2.39       -0.86      4.61 o 
   0   2  12        0.58       -1.68      5.08 o 
   1   2  12      173.13      189.69     15.39 o 
   2   2  12        0.05       -0.17      6.72 o 
   3   2  12       56.78       41.65      9.33 o 
   4   2  12       41.84       41.29      9.01 o 
   5   2  12      199.36      181.91     22.85 o 
   6   2  12       30.67       29.59     12.36 o 
   7   2  12        3.79        7.57      6.22 o 
   8   2  12       42.13       46.86     12.61 o 
   9   2  12      267.72      230.62     34.25 o 
  10   2  12       24.10       25.53      9.62 o 
  11   2  12       38.71       56.82     18.88 o 
  12   2  12       49.60       49.42     15.38 o 
  13   2  12        0.16        9.48      7.61 o 
  14   2  12       28.25       23.07     11.88 o 
 -16   3  12      197.72      329.10     51.03 o 
 -15   3  12       11.54       15.15      9.85 o 
 -14   3  12       72.16      100.53     26.01 o 
 -13   3  12        0.35        3.28      6.87 o 
 -12   3  12      925.90     1026.36     79.54 o 
 -11   3  12      635.71      709.59     64.53 o 
 -10   3  12     1431.10     1504.69     90.44 o 
  -9   3  12      618.71      643.29     36.91 o 
  -8   3  12      515.48      566.20     27.40 o 
  -7   3  12       21.11       16.48      5.36 o 
  -6   3  12       21.71       15.98      4.10 o 
  -5   3  12       15.22        4.34      2.63 o 
  -4   3  12      288.78      285.37     16.64 o 
  -3   3  12       48.15       59.47      7.96 o 
  -2   3  12      211.70      203.74     13.54 o 
  -1   3  12     1062.25     1028.67     32.59 o 
   0   3  12        1.35        8.01      4.65 o 
   1   3  12      595.61      621.02     29.36 o 
   2   3  12      921.87      993.51     38.56 o 
   3   3  12      298.55      286.34     22.97 o 
   4   3  12      380.79      424.09     25.11 o 
   5   3  12      150.68      138.88     17.13 o 
   6   3  12      428.13      423.57     37.39 o 
   7   3  12      345.70      279.09     30.97 o 
   8   3  12      563.99      531.73     44.11 o 
   9   3  12      628.69      656.74     50.58 o 
  10   3  12        0.42        0.43     11.95 o 
  11   3  12       10.37       11.70      8.34 o 
  12   3  12       67.41      103.93     37.77 o 
  13   3  12      222.69      275.42     44.90 o 
 -14   4  12        7.23       -5.99     10.81 o 
 -13   4  12        8.14        0.77     10.35 o 
 -12   4  12        1.94      -15.54     15.54 o 
 -11   4  12        4.76       -4.67     12.06 o 
 -10   4  12      101.73      123.09     32.60 o 
  -9   4  12       35.22       35.79     12.30 o 
  -8   4  12       60.77       63.87     17.71 o 
  -7   4  12       11.76       13.55      6.51 o 
  -6   4  12        8.34       -5.29      5.29 o 
  -5   4  12        3.58       -5.23      5.23 o 
  -4   4  12        2.21       26.13     12.18 o 
  -3   4  12        5.95        4.33      6.26 o 
  -2   4  12        8.09        7.23      4.92 o 
  -1   4  12       61.79       56.86     13.01 o 
   0   4  12       46.67       90.83     13.02 o 
   1   4  12       48.08       44.95      6.76 o 
   2   4  12        3.35        2.60      4.58 o 
   3   4  12        0.00       -4.92      8.18 o 
   4   4  12       32.28       40.96     16.83 o 
   5   4  12        1.73       -8.11      8.99 o 
   6   4  12        2.85        5.20      4.99 o 
   7   4  12        3.41       10.56      7.51 o 
   8   4  12       68.15       57.01     14.72 o 
   9   4  12        3.59       27.85     11.28 o 
  10   4  12        0.32       11.86     14.12 o 
  11   4  12       16.17       22.85     14.11 o 
  12   4  12        5.80       12.03     13.04 o 
 -13   5  12        8.61       17.79     14.02 o 
 -12   5  12      268.75      353.97    118.60 o 
 -11   5  12      144.97      128.57     31.14 o 
 -10   5  12     1108.15     1180.14     93.17 o 
  -9   5  12       96.70       74.63     22.73 o 
  -8   5  12      156.17      221.62     39.03 o 
  -7   5  12        1.74       -7.63      7.63 o 
  -6   5  12       91.23       81.31     17.14 o 
  -5   5  12        3.29        0.05      5.08 o 
  -4   5  12      119.34      115.93     16.04 o 
  -3   5  12      115.48       99.17     15.37 o 
  -2   5  12      165.04      201.22     25.70 o 
  -1   5  12      258.65      252.58     29.19 o 
   0   5  12      105.96      111.76     15.02 o 
   1   5  12       33.04       46.79     10.44 o 
   2   5  12      366.43      374.76     29.71 o 
   3   5  12       51.55       39.62      9.88 o 
   4   5  12      251.37      267.35     60.28 o 
   5   5  12       27.30       15.26      7.28 o 
   6   5  12      176.44      195.34     27.14 o 
   7   5  12      344.82      344.02     37.33 o 
   8   5  12      104.12      115.84     21.23 o 
   9   5  12      179.94      150.18     43.90 o 
  10   5  12       19.42       25.34     15.04 o 
  11   5  12       13.65       11.80     14.90 o 
 -11   6  12       45.80       47.14     21.55 o 
 -10   6  12       12.27       51.89     21.06 o 
  -9   6  12       29.65        6.36     23.16 o 
  -8   6  12        1.81      -17.49     17.49 o 
  -7   6  12       17.78       33.05     19.50 o 
  -6   6  12      137.48      152.40     28.92 o 
  -5   6  12       18.99       19.34      8.10 o 
  -4   6  12       84.08       90.49     20.15 o 
  -3   6  12        7.47       27.33     29.16 o 
  -2   6  12      279.63      267.56     43.49 o 
  -1   6  12      103.84      102.90     26.67 o 
   0   6  12       35.95       44.32     16.36 o 
   1   6  12       10.90        8.39      7.32 o 
   2   6  12        4.29       -3.38      5.65 o 
   3   6  12       46.81       46.16     11.08 o 
   4   6  12       64.98       45.60     10.70 o 
   5   6  12       72.55       81.50     17.50 o 
   6   6  12        4.08       31.04     11.06 o 
   7   6  12       18.64       26.88     12.09 o 
   8   6  12      181.56      228.23     60.32 o 
  -7   7  12        0.10      -13.19     33.46 o 
  -6   7  12        5.18       11.90     36.23 o 
  -5   7  12       92.91      158.58     36.59 o 
  -4   7  12       61.77       26.54     16.88 o 
  -3   7  12        3.14       -3.27      6.45 o 
  -2   7  12       10.12        1.18     45.58 o 
  -1   7  12       17.17       26.15     14.62 o 
   0   7  12       23.13        7.96      7.84 o 
   1   7  12        2.09       32.62     15.41 o 
   2   7  12      105.97       91.64     28.06 o 
   3   7  12       10.72       90.20     25.90 o 
   4   7  12        3.16       -4.05     10.86 o 
   5   7  12       71.80       70.40     27.30 o 
 -16   1  13      119.02      134.18     27.47 o 
 -15   1  13        0.53       -4.95      4.95 o 
 -14   1  13       31.57       30.28     11.42 o 
 -13   1  13       41.39       40.03     13.34 o 
 -12   1  13      265.33      333.75     33.21 o 
 -11   1  13      515.76      463.02     37.30 o 
 -10   1  13      447.02      415.27     27.74 o 
  -9   1  13      763.51      808.75     37.52 o 
  -8   1  13      375.07      363.08     23.90 o 
  -7   1  13      176.46      176.98     16.22 o 
  -6   1  13       19.29        9.28      4.51 o 
  -5   1  13       85.22       75.46      7.40 o 
  -4   1  13     1950.16     1850.86     64.19 o 
  -3   1  13       12.48       12.55      6.68 o 
  -2   1  13      603.66      619.48     37.08 o 
  -1   1  13       24.27        7.14      9.21 o 
   0   1  13        7.31       15.70      9.89 o 
   1   1  13      937.43     1018.01     70.26 o 
   2   1  13        0.59       -1.05      4.20 o 
   3   1  13     1516.46     1521.28     43.38 o 
   4   1  13        9.19       12.43      8.96 o 
   5   1  13      573.02      514.28     43.51 o 
   6   1  13      116.64       85.81     14.90 o 
   7   1  13     1187.07     1090.53     65.93 o 
   8   1  13       77.85       55.20     13.91 o 
   9   1  13      100.76       90.49     18.04 o 
  10   1  13       52.45       58.92     16.48 o 
  11   1  13        0.71       -4.54     10.01 o 
  12   1  13       62.56       81.94     35.10 o 
  13   1  13       61.38       76.28     21.10 o 
  14   1  13        2.49       -0.88     10.85 o 
 -16   2  13      160.28      161.53     68.60 o 
 -15   2  13        0.34      -17.60     17.60 o 
 -14   2  13       58.77       54.24     15.75 o 
 -13   2  13       68.39       48.89     13.61 o 
 -12   2  13      151.26      189.00     25.09 o 
 -11   2  13        2.10        5.77      6.31 o 
 -10   2  13      113.33      110.66     14.66 o 
  -9   2  13       54.84       56.78      9.53 o 
  -8   2  13        0.12       -2.01      4.28 o 
  -7   2  13      597.41      620.14     25.60 o 
  -6   2  13       61.43       72.22      8.33 o 
  -5   2  13       10.05       11.84      4.15 o 
  -4   2  13      608.13      668.44     23.11 o 
  -3   2  13      581.32      590.02     24.24 o 
  -2   2  13     1490.18     1445.32     39.35 o 
  -1   2  13      102.04       98.67     22.56 o 
   0   2  13       84.93      104.74     12.73 o 
   1   2  13       20.45       17.97      6.61 o 
   2   2  13      819.06      871.07     35.33 o 
   3   2  13        0.00        1.87      6.64 o 
   4   2  13      540.88      565.32     31.50 o 
   5   2  13      457.03      468.97     30.24 o 
   6   2  13      178.87      151.40     21.14 o 
   7   2  13       74.38       73.66     15.95 o 
   8   2  13        5.24       16.78      8.33 o 
   9   2  13      327.52      299.97     39.11 o 
  10   2  13       20.64       58.65     17.07 o 
  11   2  13        0.01       -9.39      9.39 o 
  12   2  13       14.42        1.93      8.65 o 
  13   2  13      100.11      109.61     29.98 o 
 -15   3  13        8.19       17.85     21.08 o 
 -14   3  13       14.82       13.54     10.46 o 
 -13   3  13       38.88       37.00     15.52 o 
 -12   3  13      169.80      195.45     34.12 o 
 -11   3  13      201.96      271.55     40.79 o 
 -10   3  13        5.16       11.46      7.06 o 
  -9   3  13       57.80       44.96     12.52 o 
  -8   3  13        2.60       -3.74      3.93 o 
  -7   3  13       81.86       91.80     12.02 o 
  -6   3  13       14.41        7.43      3.85 o 
  -5   3  13       51.65       27.45     10.36 o 
  -4   3  13      478.08      482.33     22.24 o 
  -3   3  13       10.04        7.16      3.67 o 
  -2   3  13       98.49       96.38      8.94 o 
  -1   3  13       99.34      107.40     10.64 o 
   0   3  13      127.83      115.61     16.43 o 
   1   3  13        4.22        5.02      5.85 o 
   2   3  13      206.10      197.96     17.31 o 
   3   3  13      428.06      433.75     26.54 o 
   4   3  13        1.16       -0.17      6.58 o 
   5   3  13       72.91       72.69     11.32 o 
   6   3  13        4.49       -0.58     20.96 o 
   7   3  13       23.04       17.19     13.48 o 
   8   3  13       10.34        3.14     12.60 o 
   9   3  13      182.71      178.11     26.47 o 
  10   3  13      112.04       93.19     27.42 o 
  11   3  13        0.01       -8.86      8.86 o 
  12   3  13       14.11       34.00     17.28 o 
  13   3  13        2.75        2.95     11.18 o 
 -14   4  13        9.43        2.26      5.57 o 
 -13   4  13       22.28       48.60     20.30 o 
 -12   4  13       23.14       27.23     21.28 o 
 -11   4  13       80.45       81.88     22.15 o 
 -10   4  13       34.08       35.64     16.89 o 
  -9   4  13       78.51       66.64     14.23 o 
  -8   4  13        0.24        7.66      5.82 o 
  -7   4  13      736.61      804.34     45.98 o 
  -6   4  13       11.81       12.03      7.49 o 
  -5   4  13        5.10        9.82      7.02 o 
  -4   4  13      227.54      276.53     25.79 o 
  -3   4  13      927.01     1028.89     46.92 o 
  -2   4  13     1371.49     1397.70     48.33 o 
  -1   4  13       31.95       28.94      7.13 o 
   0   4  13      157.63      157.53      9.98 o 
   1   4  13       61.22       53.99      9.03 o 
   2   4  13     1060.57     1187.64     52.00 o 
   3   4  13        5.59        6.48     10.45 o 
   4   4  13      689.46      733.72     50.07 o 
   5   4  13      290.56      312.38     32.91 o 
   6   4  13      266.77      286.18     32.76 o 
   7   4  13       98.51       84.06     19.89 o 
   8   4  13       22.37       10.10      8.54 o 
   9   4  13      292.12      265.14     36.43 o 
  10   4  13       35.59       34.97     17.76 o 
  11   4  13       17.31       -8.94     13.21 o 
 -12   5  13       13.03        8.61     21.51 o 
 -11   5  13       13.68       10.26     21.22 o 
 -10   5  13       76.75      113.01     51.39 o 
  -9   5  13      165.39      181.40     38.05 o 
  -8   5  13      154.46      143.01     46.41 o 
  -7   5  13        2.23       -2.81     11.16 o 
  -6   5  13       10.72       11.54     10.76 o 
  -5   5  13      207.81      236.21     24.24 o 
  -4   5  13       29.77       35.61      9.56 o 
  -3   5  13        0.78       -5.84      5.84 o 
  -2   5  13        6.28        5.23     20.35 o 
  -1   5  13        1.59       -5.05      7.86 o 
   0   5  13      101.56      126.80     22.61 o 
   1   5  13      304.50      315.46     27.12 o 
   2   5  13      140.17      152.56     18.98 o 
   3   5  13       27.91       28.73      8.73 o 
   4   5  13        8.63        9.35      7.34 o 
   5   5  13       39.30       27.28     11.15 o 
   6   5  13      117.80      161.07     25.01 o 
   7   5  13      219.65      227.75     42.90 o 
   8   5  13       28.38       32.99     15.01 o 
   9   5  13       50.32       48.81     19.72 o 
  10   5  13       30.31       24.54     22.94 o 
 -10   6  13        0.18      -15.34     19.27 o 
  -9   6  13      109.74      137.87     66.16 o 
  -8   6  13        8.32        9.06     38.20 o 
  -7   6  13      114.91       63.72     44.23 o 
  -6   6  13        0.09       -5.48     10.77 o 
  -5   6  13        0.11        8.56     10.16 o 
  -4   6  13        0.33        6.76     10.80 o 
  -3   6  13      348.05      315.34     48.99 o 
  -2   6  13      184.84      235.89     41.75 o 
  -1   6  13       33.80       19.28     27.54 o 
   0   6  13      120.54      143.28     32.74 o 
   1   6  13       32.60       26.14     10.31 o 
   2   6  13      235.85      269.86     31.71 o 
   3   6  13       48.47       57.36     14.94 o 
   4   6  13      241.68      268.24     27.41 o 
   5   6  13        5.91       -2.93      6.54 o 
   6   6  13       59.64       32.21     12.50 o 
   7   6  13       18.18       12.34      8.92 o 
  -5   7  13      117.68       95.43     51.86 o 
  -4   7  13      275.89      144.65     54.62 o 
  -3   7  13        0.26      -11.51     18.26 o 
  -2   7  13        0.08        7.69     15.98 o 
  -1   7  13       98.17      128.60     31.78 o 
   0   7  13        3.44        0.38      8.96 o 
   1   7  13      199.96      119.17    101.56 o 
   2   7  13        1.19       -4.94     54.80 o 
   3   7  13      264.80      315.06     52.26 o 
 -16   0  14        7.30      -13.94     13.97 o 
 -15   0  14       72.78       69.58     35.63 o 
 -14   0  14       37.79       11.81     22.71 o 
 -13   0  14      184.81      154.22     49.41 o 
 -12   0  14       39.19       45.20     25.48 o 
 -11   0  14      686.74      662.72     90.39 o 
 -10   0  14      116.71       95.23     25.00 o 
  -9   0  14        2.27       24.36     14.47 o 
  -8   0  14      733.83      784.95     43.65 o 
  -7   0  14       13.51       12.66      4.48 o 
  -6   0  14       11.38        7.30      2.56 o 
  -5   0  14        0.04      -12.23     12.23 o 
  -4   0  14      825.33      931.36     68.25 o 
  -3   0  14     3960.12     3900.32    138.30 o 
  -2   0  14     1946.31     1999.35     98.12 o 
  -1   0  14       50.97       85.23     33.29 o 
   0   0  14     1387.62     1443.26    121.54 o 
   1   0  14     2731.56     2899.97    174.66 o 
   2   0  14     1459.19     1432.63    124.28 o 
   3   0  14      350.12      392.42     26.96 o 
   4   0  14      697.45      740.86     42.75 o 
   5   0  14      530.68      532.16     40.03 o 
   7   0  14        4.75       36.12     28.68 o 
   8   0  14       62.39      112.39     39.08 o 
   9   0  14       17.71       35.00     30.18 o 
  10   0  14       75.32      122.55     41.38 o 
  11   0  14        0.93       28.99     17.85 o 
  12   0  14      317.04      355.37     69.86 o 
  13   0  14       57.49       24.50     37.91 o 
 -16   1  14        9.94       14.18      9.35 o 
 -15   1  14        0.51       -1.27      7.54 o 
 -14   1  14        1.96       -6.56      7.08 o 
 -13   1  14        9.38       12.56      8.18 o 
 -12   1  14       31.35       40.99     11.61 o 
 -11   1  14       39.42       27.50      8.32 o 
 -10   1  14       12.28        7.43      5.35 o 
  -9   1  14       99.24       86.74     12.65 o 
  -8   1  14        9.83        2.96      5.18 o 
  -7   1  14       50.26       26.83      9.25 o 
  -6   1  14       21.46       22.88      4.14 o 
  -5   1  14      355.97      316.22     19.47 o 
  -4   1  14       42.50       47.65     10.46 o 
  -3   1  14        2.61       11.88      7.27 o 
  -2   1  14        4.24        9.94      6.21 o 
  -1   1  14       16.75       19.73      9.00 o 
   0   1  14      772.60      780.94     63.07 o 
   1   1  14       16.00       16.06     16.21 o 
   2   1  14       16.20       10.43      5.01 o 
   3   1  14       48.24       51.68      7.92 o 
   4   1  14      126.96      124.69     17.60 o 
   5   1  14       38.51        8.97      9.89 o 
   6   1  14      120.94      140.90     20.68 o 
   7   1  14       17.39       28.54      9.64 o 
   8   1  14        0.09        8.33      7.95 o 
   9   1  14        2.08       -5.94      5.94 o 
  10   1  14        8.20       -4.16      8.43 o 
  11   1  14       10.44       17.90      9.84 o 
  12   1  14        3.58        0.31      9.67 o 
  13   1  14       14.40        6.82      7.34 o 
 -15   2  14       77.43       66.06     24.16 o 
 -14   2  14       51.58       41.05     26.23 o 
 -13   2  14        6.00       -1.73      5.15 o 
 -12   2  14      110.11      119.22     22.00 o 
 -11   2  14      132.00      117.27     17.41 o 
 -10   2  14       26.85       23.28      6.65 o 
  -9   2  14       10.33       24.10      7.27 o 
  -8   2  14      402.69      409.96     26.64 o 
  -7   2  14        0.51       -1.78      4.43 o 
  -6   2  14       48.61       38.62      6.94 o 
  -5   2  14       68.03       61.42      7.64 o 
  -4   2  14      494.79      494.80     24.58 o 
  -3   2  14     1327.84     1277.19     36.51 o 
  -2   2  14      644.25      626.61     38.07 o 
  -1   2  14        0.55       11.43      5.76 o 
   0   2  14      890.53      914.81     33.15 o 
   1   2  14     1450.98     1494.79     40.37 o 
   2   2  14      447.37      437.38     24.58 o 
   3   2  14      150.49      172.18     16.70 o 
   4   2  14      201.45      197.75     17.60 o 
   5   2  14      238.34      242.88     22.01 o 
   6   2  14       19.33       21.24      6.45 o 
   7   2  14       35.98       19.72      9.22 o 
   8   2  14        3.42        1.36     11.83 o 
   9   2  14       26.73       30.69     10.89 o 
  10   2  14       39.94       19.49     50.23 o 
  11   2  14        9.74       19.79      9.14 o 
  12   2  14       63.79       54.72     18.56 o 
  13   2  14       12.68       -2.59      9.74 o 
 -14   3  14        3.37       -8.57     15.11 o 
 -13   3  14       67.39       62.55     41.80 o 
 -12   3  14       51.73      109.95     25.89 o 
 -11   3  14      134.35      189.77     32.82 o 
 -10   3  14       83.76       76.05     14.32 o 
  -9   3  14      343.50      338.33     24.77 o 
  -8   3  14       61.96       68.96     10.21 o 
  -7   3  14      121.12      110.03     13.52 o 
  -6   3  14       19.67       20.27      6.01 o 
  -5   3  14     1685.07     1702.67     40.52 o 
  -4   3  14      199.02      197.62     16.13 o 
  -3   3  14       10.24       16.73      8.80 o 
  -2   3  14        0.23       -3.19      3.19 o 
  -1   3  14        8.06        5.62      3.10 o 
   0   3  14     2231.67     2355.73     73.35 o 
   1   3  14        0.57       -2.26      5.09 o 
   2   3  14      262.99      229.51     20.45 o 
   3   3  14      185.65      184.37     17.83 o 
   4   3  14      577.76      563.34     37.21 o 
   5   3  14      200.30      192.35     25.98 o 
   6   3  14      288.76      293.72     32.32 o 
   7   3  14      175.91      147.71     23.32 o 
   8   3  14       28.57       10.78     12.55 o 
   9   3  14       48.40       45.65     16.40 o 
  10   3  14        8.34        8.31      6.98 o 
  11   3  14       96.15       99.00     26.20 o 
  12   3  14        0.26       -8.71      8.71 o 
 -13   4  14      102.90       93.46     24.98 o 
 -12   4  14       90.28       92.31     25.62 o 
 -11   4  14       29.07       25.83     13.25 o 
 -10   4  14        3.42       -8.29      8.29 o 
  -9   4  14        4.60       17.01     11.07 o 
  -8   4  14       19.39        7.42      7.09 o 
  -7   4  14       33.54       16.85      8.09 o 
  -6   4  14       21.00       16.74      7.79 o 
  -5   4  14      167.24      202.53     22.39 o 
  -4   4  14       10.66       13.71      7.50 o 
  -3   4  14       15.21       30.88     10.90 o 
  -2   4  14       66.34       95.12     20.31 o 
  -1   4  14       86.30       74.28     17.44 o 
   0   4  14      169.71      186.55     31.14 o 
   1   4  14       33.83       29.87     11.78 o 
   2   4  14       14.70       17.02      8.52 o 
   3   4  14        5.34        9.61     12.01 o 
   4   4  14        9.12        6.24      9.01 o 
   5   4  14        4.25       -2.71      9.27 o 
   6   4  14        0.03       10.38      5.38 o 
   7   4  14      102.28       99.97     18.96 o 
   8   4  14      224.82      197.19     44.55 o 
   9   4  14       26.53        3.96      9.83 o 
  10   4  14        1.17       -6.77     10.77 o 
  11   4  14       54.87       38.28     17.24 o 
 -11   5  14       54.23       35.32     15.80 o 
 -10   5  14       81.16       94.67     27.77 o 
  -9   5  14       66.61       36.47     17.25 o 
  -8   5  14       49.27       34.99     14.30 o 
  -7   5  14       28.80        3.50      6.93 o 
  -6   5  14        9.26        2.47      6.03 o 
  -5   5  14     1012.36     1073.31     67.39 o 
  -4   5  14      152.66      156.64     23.96 o 
  -3   5  14        1.65       -4.26      4.26 o 
  -2   5  14       80.53      107.95     19.85 o 
  -1   5  14       33.06       32.48     10.89 o 
   0   5  14      584.20      660.28     50.64 o 
   1   5  14      152.18      157.76     23.27 o 
   2   5  14      532.21      591.45     39.01 o 
   3   5  14       52.60       41.51     10.80 o 
   4   5  14      398.98      435.09     35.32 o 
   5   5  14      113.80      124.20     19.19 o 
   6   5  14       39.41       44.10     18.32 o 
   7   5  14      204.46      181.15     33.66 o 
   8   5  14      169.41      143.75     50.92 o 
   9   5  14       96.62       78.35     23.08 o 
  -9   6  14        2.27      -18.38     18.38 o 
  -8   6  14       33.48       37.19     19.57 o 
  -7   6  14       38.18       26.78     17.44 o 
  -6   6  14        2.76        9.29     10.21 o 
  -5   6  14       23.49       33.16     24.54 o 
  -4   6  14      173.64      120.73     82.75 o 
  -3   6  14      345.73      286.90     87.36 o 
  -2   6  14      651.11      595.30    223.63 o 
  -1   6  14       66.42       46.08     36.50 o 
   0   6  14        7.21        2.24     13.32 o 
   1   6  14      236.65      187.56    108.60 o 
   2   6  14      229.02      262.87     51.79 o 
   3   6  14       16.98        8.21     10.30 o 
   4   6  14       66.09       52.15     22.56 o 
   5   6  14      112.18      132.58     31.74 o 
   6   6  14        0.01      -14.54     14.54 o 
  -2   7  14       55.83       11.32     14.18 o 
  -1   7  14       18.31       14.98     19.03 o 
   0   7  14        9.47       27.31     24.24 o 
 -15   1  15        3.83       42.35     19.51 o 
 -14   1  15        0.00       -8.37      8.51 o 
 -13   1  15       60.42       34.63     23.68 o 
 -12   1  15       19.72        7.97      9.17 o 
 -11   1  15      132.39      134.72     17.09 o 
 -10   1  15        0.06        4.39      6.95 o 
  -9   1  15        0.15       -5.23      5.23 o 
  -8   1  15      176.42      188.20     17.30 o 
  -7   1  15        0.01        0.45      5.30 o 
  -6   1  15      812.07      777.43     32.03 o 
  -5   1  15     1109.39     1038.21     51.99 o 
  -4   1  15       89.83      105.70     22.54 o 
  -3   1  15       32.76       37.37      9.29 o 
  -2   1  15       93.43      145.73     19.15 o 
  -1   1  15     3494.02     3510.83    138.94 o 
   0   1  15       42.75       27.36     16.27 o 
   1   1  15        9.76       25.57     12.75 o 
   2   1  15      401.09      419.08     49.23 o 
   3   1  15      757.23      674.72     26.54 o 
   4   1  15      309.45      276.01     26.01 o 
   5   1  15       43.35       28.78     10.07 o 
   6   1  15       96.17      101.59     16.13 o 
   7   1  15      135.27      146.97     30.96 o 
   8   1  15       47.28       42.17     12.74 o 
   9   1  15       60.92       35.16     13.99 o 
  10   1  15       62.10       99.07     22.72 o 
  11   1  15      491.81      604.11     58.61 o 
  12   1  15       55.99       66.88     34.03 o 
 -15   2  15       42.97       20.15     34.55 o 
 -14   2  15      229.40      210.93     41.45 o 
 -13   2  15       45.54       40.71     18.79 o 
 -12   2  15      403.73      424.87     38.73 o 
 -11   2  15       42.93       38.89     10.80 o 
 -10   2  15       88.80       91.65     13.60 o 
  -9   2  15       32.85       35.43      8.16 o 
  -8   2  15        0.08        0.10      4.89 o 
  -7   2  15       14.38       20.84      6.75 o 
  -6   2  15       61.98       55.05      8.34 o 
  -5   2  15        9.00        1.92      2.44 o 
  -4   2  15      630.02      615.59     24.57 o 
  -3   2  15      980.51     1022.94     50.40 o 
  -2   2  15      432.91      444.53     33.27 o 
  -1   2  15       59.16       52.24     15.42 o 
   0   2  15        1.48       -6.36     10.14 o 
   1   2  15     1874.95     1821.67     58.55 o 
   2   2  15        7.19       -0.43      7.56 o 
   3   2  15        1.17       -8.85      8.85 o 
   4   2  15        3.05       -0.42      7.58 o 
   5   2  15      123.42      139.53     19.09 o 
   6   2  15       16.70       32.06     12.37 o 
   7   2  15       40.53       23.86      8.49 o 
   8   2  15       22.11       34.06     12.29 o 
   9   2  15      141.99       74.35     30.46 o 
  10   2  15       43.96       45.06     13.46 o 
  11   2  15       63.74       78.42     24.56 o 
  12   2  15       25.86       24.73     11.30 o 
 -14   3  15        0.10        0.49     13.07 o 
 -13   3  15        0.33      -13.01     26.92 o 
 -12   3  15       22.09       77.54     36.09 o 
 -11   3  15       57.57       79.02     37.36 o 
 -10   3  15        1.48       -2.62      5.75 o 
  -9   3  15        7.16       21.14      6.41 o 
  -8   3  15        8.86        9.50      8.21 o 
  -7   3  15       32.36       27.22      6.99 o 
  -6   3  15      100.73      104.61     12.36 o 
  -5   3  15      139.43      127.70     13.68 o 
  -4   3  15        2.32        5.95      3.85 o 
  -3   3  15       10.75       13.29      6.27 o 
  -2   3  15       12.97       17.33     13.78 o 
  -1   3  15      312.18      286.52     25.33 o 
   0   3  15       62.71       72.10     15.37 o 
   1   3  15      162.80      176.66     32.93 o 
   2   3  15       18.80        4.10     12.64 o 
   3   3  15      158.75      165.56     24.48 o 
   4   3  15       31.64       30.89      9.83 o 
   5   3  15        1.62        5.67      8.29 o 
   6   3  15        3.23        1.43      7.90 o 
   7   3  15       11.33        5.72     20.34 o 
   8   3  15        8.81        0.76      7.86 o 
   9   3  15        0.86       13.98     14.12 o 
  10   3  15       36.54       45.16     15.29 o 
  11   3  15       20.38       26.63     18.21 o 
 -12   4  15      146.82      125.90     44.28 o 
 -11   4  15        1.31      -22.52     27.18 o 
 -10   4  15       34.73       99.84     29.51 o 
  -9   4  15       61.04       49.97     11.80 o 
  -8   4  15        0.21        4.75      8.25 o 
  -7   4  15       58.05       52.84     10.86 o 
  -6   4  15      188.42      203.88     23.44 o 
  -5   4  15        3.13        9.00      6.38 o 
  -4   4  15      535.68      577.55     48.84 o 
  -3   4  15     1431.60     1548.04     79.26 o 
  -2   4  15      243.66      269.28     33.46 o 
  -1   4  15      122.39      100.06     20.82 o 
   0   4  15       35.24       44.24     17.53 o 
   1   4  15     1812.32     1969.49     79.70 o 
   2   4  15        7.07        9.03     12.26 o 
   3   4  15        2.99       12.46      5.71 o 
   4   4  15       13.40        8.19     11.29 o 
   5   4  15       85.84      111.72     18.84 o 
   6   4  15        1.68        0.51      9.78 o 
   7   4  15        4.71        4.48      5.42 o 
   8   4  15        4.74       -5.93      5.93 o 
   9   4  15      118.46      116.45     27.63 o 
  10   4  15       50.79       14.68     19.03 o 
 -10   5  15        1.16       41.14     26.02 o 
  -9   5  15       79.59       46.86     55.98 o 
  -8   5  15        2.27       25.12     20.77 o 
  -7   5  15        4.84       33.64     36.76 o 
  -6   5  15      133.02      134.06     39.12 o 
  -5   5  15       51.76       57.08     18.02 o 
  -4   5  15       27.27       21.30     13.92 o 
  -3   5  15       64.49       68.11     27.29 o 
  -2   5  15        3.83        9.33     10.60 o 
  -1   5  15      138.54      109.68     20.15 o 
   0   5  15        9.12       14.81     10.66 o 
   1   5  15       59.84       52.98     45.53 o 
   2   5  15       49.50       26.42     13.38 o 
   3   5  15        0.07        5.21      9.77 o 
   4   5  15       95.61       85.48     17.41 o 
   5   5  15        4.05        2.20      8.41 o 
   6   5  15      115.98       96.12     24.83 o 
   7   5  15        6.33       17.32     15.75 o 
   8   5  15       14.36        9.82     13.45 o 
  -7   6  15        1.67     8605.71  10177.33 o 
  -6   6  15       61.90       47.58     27.26 o 
  -5   6  15        0.65        6.71      9.65 o 
  -4   6  15      113.55       72.30     35.65 o 
  -3   6  15      272.23      235.89    152.45 o 
  -2   6  15        1.32       -2.26     11.05 o 
  -1   6  15       35.54       24.76     28.59 o 
   0   6  15       12.12       -2.85      9.13 o 
   1   6  15      322.80      188.82    104.77 o 
   2   6  15        8.09       30.33     16.80 o 
   3   6  15        2.61       -4.82      8.49 o 
   4   6  15       12.97       15.01      9.25 o 
 -14   0  16        0.51       -6.72     10.24 o 
 -13   0  16        0.45       -5.39      9.01 o 
 -12   0  16        0.42       -0.69     11.57 o 
 -11   0  16      138.62      200.69     37.40 o 
 -10   0  16       62.16       63.15     19.84 o 
  -9   0  16       21.84       35.76     16.52 o 
  -8   0  16       65.40       37.01     13.17 o 
  -7   0  16      150.66      110.94     25.03 o 
  -6   0  16      459.88      398.65     48.32 o 
  -5   0  16        3.36       18.91     11.50 o 
  -4   0  16      676.00      573.96     56.96 o 
  -3   0  16      789.95      788.93     67.04 o 
  -2   0  16       34.94       43.98     17.99 o 
  -1   0  16      342.32      419.14     71.08 o 
   0   0  16     1341.30     1277.13    124.37 o 
   1   0  16      341.29      347.23     66.68 o 
   2   0  16      158.20      165.70     48.21 o 
   3   0  16      506.32      570.70     86.37 o 
   4   0  16       18.50       20.33     26.22 o 
   5   0  16       81.26       60.84     12.83 o 
   6   0  16      268.02      240.77     29.30 o 
   7   0  16      381.34      504.02     87.55 o 
   8   0  16      416.97      475.38     89.05 o 
  10   0  16        0.78       35.39     30.22 o 
  11   0  16        3.33       25.31     30.61 o 
 -14   1  16        6.76      -11.23     11.87 o 
 -13   1  16        0.74       -4.63     14.96 o 
 -12   1  16       53.31       28.79     12.24 o 
 -11   1  16       18.62       31.29     10.20 o 
 -10   1  16        0.55        4.69      7.41 o 
  -9   1  16       36.59       35.18     10.11 o 
  -8   1  16        8.45       15.06      9.30 o 
  -7   1  16        7.65       23.65      9.70 o 
  -6   1  16      192.44      187.76     23.40 o 
  -5   1  16       44.03       52.57     12.06 o 
  -4   1  16        3.65        1.13      9.03 o 
  -3   1  16       17.68       14.22      8.36 o 
  -2   1  16       98.67      113.80     18.22 o 
  -1   1  16       18.15       36.07     13.22 o 
   0   1  16       36.61       10.25     11.88 o 
   1   1  16      100.02      111.38     29.02 o 
   2   1  16       28.53       28.04     12.30 o 
   3   1  16       45.95       20.98     29.97 o 
   4   1  16        1.93       -2.05      3.55 o 
   5   1  16        6.60       10.54      5.92 o 
   6   1  16       21.79        9.70      7.39 o 
   7   1  16        0.72       12.19     13.07 o 
   8   1  16        0.31       26.61     15.93 o 
   9   1  16        0.09       26.16     15.07 o 
  10   1  16       61.56       91.70     29.36 o 
  11   1  16        6.78      -30.77     30.77 o 
 -14   2  16       32.42       -8.69     25.17 o 
 -13   2  16       76.81       40.78     34.21 o 
 -12   2  16       27.04       82.86     33.21 o 
 -11   2  16       13.91        9.39      8.72 o 
 -10   2  16       42.09       30.18     10.87 o 
  -9   2  16       13.83       10.30      5.82 o 
  -8   2  16       50.13       55.71     19.43 o 
  -7   2  16      125.87      149.16     20.07 o 
  -6   2  16       82.32       89.04     15.46 o 
  -5   2  16       15.14       19.10     11.62 o 
  -4   2  16      478.59      459.16     35.09 o 
  -3   2  16      240.52      249.29     26.29 o 
  -2   2  16       30.45       23.98      6.26 o 
  -1   2  16       83.07       98.16     18.20 o 
   0   2  16      308.54      313.49     42.60 o 
   1   2  16      213.09      191.53     38.14 o 
   2   2  16       28.36       26.80     14.27 o 
   3   2  16      176.97      177.28     20.77 o 
   4   2  16        0.32       -5.75      5.75 o 
   5   2  16       46.85       35.03     10.78 o 
   6   2  16      119.82      121.91     17.60 o 
   7   2  16      138.80      166.00     34.47 o 
   8   2  16       87.88       76.99     24.16 o 
   9   2  16       79.63      106.62     49.90 o 
  10   2  16        1.26        3.47     11.31 o 
  11   2  16       19.92        4.73     20.50 o 
 -13   3  16        2.36       -4.29     13.49 o 
 -12   3  16      241.83      169.44     69.46 o 
 -11   3  16       75.67      100.95     29.36 o 
 -10   3  16        0.13       23.47     12.41 o 
  -9   3  16       90.83       96.12     22.05 o 
  -8   3  16        0.04        6.47     10.27 o 
  -7   3  16       74.85       94.83     21.34 o 
  -6   3  16      700.47      762.92     57.78 o 
  -5   3  16      150.17      195.54     21.05 o 
  -4   3  16       16.11        4.39     12.77 o 
  -3   3  16       71.62       60.29     12.15 o 
  -2   3  16      277.53      324.97     27.69 o 
  -1   3  16      283.51      267.12     26.27 o 
   0   3  16       17.15       22.50     11.42 o 
   1   3  16      304.75      275.62     41.34 o 
   2   3  16       79.81       68.40     14.83 o 
   3   3  16      296.77      254.34     28.09 o 
   4   3  16        1.24       -1.55     10.89 o 
   5   3  16       60.66       73.03     23.50 o 
   6   3  16       37.68       27.13     11.99 o 
   7   3  16        0.59        4.64     13.89 o 
   8   3  16       12.86       -8.80     15.75 o 
   9   3  16        5.98        9.63     13.40 o 
  10   3  16      176.27      204.07     99.60 o 
 -11   4  16       18.40        1.89     23.97 o 
 -10   4  16        0.05      -32.64     32.64 o 
  -9   4  16        4.57       12.72      8.13 o 
  -8   4  16        0.17        9.01      8.51 o 
  -7   4  16        8.34       -9.31      9.31 o 
  -6   4  16       16.82        3.30     15.58 o 
  -5   4  16       52.85       65.70     17.38 o 
  -4   4  16       21.53       32.56     18.68 o 
  -3   4  16       24.10       27.13     15.66 o 
  -2   4  16       43.48       41.97     14.60 o 
  -1   4  16        4.17        1.00      8.90 o 
   0   4  16       78.72      114.62     27.12 o 
   1   4  16        0.79        1.62     22.82 o 
   2   4  16       16.99       -3.37      8.64 o 
   3   4  16       11.16        7.16     10.43 o 
   4   4  16       21.78       10.19      9.32 o 
   5   4  16       10.33        5.37      9.11 o 
   6   4  16        9.23       13.21      7.17 o 
   7   4  16        0.50       14.90     19.88 o 
   8   4  16       47.40       18.98     32.94 o 
  -9   5  16        3.30       12.88      9.70 o 
  -8   5  16       76.61       77.76     46.16 o 
  -7   5  16      113.63      123.32     82.32 o 
  -6   5  16      319.46      259.48     82.23 o 
  -5   5  16       44.43       32.16     45.89 o 
  -4   5  16        2.57        9.06      9.83 o 
  -3   5  16       43.87       33.00     19.02 o 
  -2   5  16       43.44       11.41     12.44 o 
  -1   5  16      520.49      463.84     48.64 o 
   0   5  16      101.08       67.65     25.59 o 
   1   5  16       90.23       43.66     31.01 o 
   2   5  16       15.96       25.39     17.08 o 
   3   5  16      300.43      229.86    134.84 o 
   4   5  16       37.55       20.32     10.46 o 
   5   5  16       70.86       68.84     27.41 o 
   6   5  16        0.31       -0.70      6.40 o 
  -5   6  16       19.41       14.91     21.16 o 
  -4   6  16      155.76       81.65     93.10 o 
  -3   6  16      129.55       99.63     61.62 o 
  -2   6  16       73.58       37.68     50.46 o 
  -1   6  16        1.22        5.10     14.27 o 
   0   6  16      261.50      172.74    122.35 o 
   1   6  16       86.93       51.51     42.58 o 
   2   6  16       29.02       -3.83     19.15 o 
 -13   1  17      247.40      248.09     47.08 o 
 -12   1  17        0.19        8.52     10.16 o 
 -11   1  17       81.71       87.52     17.63 o 
 -10   1  17      122.15      112.90     19.53 o 
  -9   1  17        1.76       -2.11      5.82 o 
  -8   1  17       49.14       37.84      8.94 o 
  -7   1  17      581.45      581.29     42.32 o 
  -6   1  17        8.30       22.01      8.90 o 
  -5   1  17       10.78       20.68      7.71 o 
  -4   1  17      278.73      343.27     32.25 o 
  -3   1  17       19.81       21.63      7.41 o 
  -2   1  17        0.00       -0.98      9.64 o 
  -1   1  17      310.46      344.67     36.84 o 
   0   1  17      919.96      932.19     78.09 o 
   1   1  17       43.20       54.45     21.21 o 
   2   1  17        0.64       19.97     15.73 o 
   3   1  17       16.32        4.15     12.65 o 
   4   1  17       26.62       26.46     12.72 o 
   5   1  17        1.58       25.55     15.31 o 
   6   1  17       56.49       65.91     22.29 o 
   7   1  17       28.70       11.11     27.24 o 
   8   1  17       51.99       78.55     30.16 o 
   9   1  17        0.57        2.34     20.58 o 
  10   1  17      163.84      234.97     46.53 o 
 -13   2  17       45.24       28.94     35.31 o 
 -12   2  17       91.54       59.35     44.51 o 
 -11   2  17        1.07        3.26      7.67 o 
 -10   2  17        3.43        8.51      8.88 o 
  -9   2  17        0.03        2.86      7.31 o 
  -8   2  17        8.60       -0.35      7.34 o 
  -7   2  17      110.99       94.47     16.71 o 
  -6   2  17       28.81       23.55     12.85 o 
  -5   2  17       41.11       48.85     14.09 o 
  -4   2  17       47.78       39.69     11.82 o 
  -3   2  17        0.11       -1.12      8.08 o 
  -2   2  17       24.69       16.40      6.51 o 
  -1   2  17       84.86       85.31     15.67 o 
   0   2  17        4.05       16.14     10.16 o 
   1   2  17      219.40      238.64     40.48 o 
   2   2  17      220.70      244.36     40.92 o 
   3   2  17       21.93       16.81     13.77 o 
   4   2  17        1.44        8.81     10.71 o 
   5   2  17       18.25       12.00      9.19 o 
   6   2  17       39.35       87.42     25.13 o 
   7   2  17       71.18      127.64     26.41 o 
   8   2  17       55.35       78.32     28.47 o 
   9   2  17        1.25       17.07     45.08 o 
  10   2  17        6.56       28.16     25.00 o 
 -12   3  17        0.35        1.67     13.36 o 
 -11   3  17       22.29       10.81     10.00 o 
 -10   3  17        0.99        3.29      7.65 o 
  -9   3  17       20.67       55.07     15.48 o 
  -8   3  17        1.18       -0.14     11.77 o 
  -7   3  17       79.67       82.81     19.85 o 
  -6   3  17       26.68       39.43     13.39 o 
  -5   3  17       14.52       11.39     14.92 o 
  -4   3  17       17.59       11.91      8.56 o 
  -3   3  17        5.86        4.89     17.81 o 
  -2   3  17       37.39       38.17     13.96 o 
  -1   3  17        0.34       -1.43      7.81 o 
   0   3  17       98.99       94.10     17.53 o 
   1   3  17        3.45        7.66      7.10 o 
   2   3  17       18.96       18.80     13.62 o 
   3   3  17       38.73       59.26     19.95 o 
   4   3  17       27.21       18.75     35.62 o 
   5   3  17       11.53       14.26     15.67 o 
   6   3  17       17.38        1.82     10.15 o 
   7   3  17        0.39       -9.09      9.09 o 
   8   3  17       23.98       47.64     41.47 o 
   9   3  17        1.65       11.66     20.56 o 
 -10   4  17       45.77       55.23     31.69 o 
  -9   4  17       14.08       37.75     19.17 o 
  -8   4  17        1.96       25.71     10.41 o 
  -7   4  17       38.67       42.68     18.89 o 
  -6   4  17      133.19      156.23     28.33 o 
  -5   4  17      208.83      220.15     32.09 o 
  -4   4  17       36.70       26.29     11.38 o 
  -3   4  17        4.87        8.46      8.08 o 
  -2   4  17        4.35        5.76      6.54 o 
  -1   4  17        0.74        0.07     10.51 o 
   0   4  17       94.02       99.46     27.25 o 
   1   4  17       81.65       77.36     34.64 o 
   2   4  17      360.54      300.97    114.45 o 
   3   4  17       22.52       14.43      9.63 o 
   4   4  17        7.84        5.95     10.69 o 
   5   4  17       13.27        5.39      8.83 o 
   6   4  17       14.59        2.29      9.85 o 
   7   4  17        5.37       31.66     21.91 o 
  -8   5  17        0.05       12.15     31.00 o 
  -7   5  17       14.04        9.64     10.97 o 
  -6   5  17      122.12       88.54     52.19 o 
  -5   5  17        6.95        8.68     12.90 o 
  -4   5  17       45.72       39.00     24.52 o 
  -3   5  17       35.10       45.10     61.82 o 
  -2   5  17       12.06        2.03     11.67 o 
  -1   5  17       62.23       42.90     19.11 o 
   0   5  17       13.32       12.33      9.34 o 
   1   5  17        5.26       -1.70     12.23 o 
   2   5  17        4.74        7.13     11.83 o 
   3   5  17       10.87       18.98     28.89 o 
   4   5  17        0.54       -8.16     15.24 o 
 -13   0  18      185.00      137.32     58.61 o 
 -12   0  18        0.94       -7.33     10.77 o 
 -11   0  18        1.80        0.37     16.32 o 
 -10   0  18       83.90      113.96     79.87 o 
  -9   0  18       60.71       63.74     31.49 o 
  -8   0  18       12.90       30.72     34.36 o 
  -7   0  18       16.86       80.11     33.43 o 
  -6   0  18       17.78        9.76      9.52 o 
  -5   0  18       29.02        3.20     17.58 o 
  -4   0  18       27.08       11.49     38.67 o 
  -3   0  18       20.01       10.94     11.76 o 
  -2   0  18      324.66      367.45     49.78 o 
  -1   0  18      761.24      749.72     71.12 o 
   0   0  18      795.43      878.49    111.02 o 
   1   0  18        0.02        5.10     13.30 o 
   2   0  18      148.27      162.76     50.30 o 
   3   0  18        0.95        3.28     15.59 o 
   4   0  18       13.02      -11.21     23.20 o 
   5   0  18       24.86       13.30     19.09 o 
   6   0  18       18.36        3.79     18.59 o 
   7   0  18       41.00       79.07     37.46 o 
   8   0  18       26.94       66.99     38.21 o 
   9   0  18       12.59       15.17     14.72 o 
 -12   1  18        0.02        5.38      7.20 o 
 -11   1  18        0.06        3.49     12.97 o 
 -10   1  18       12.17        9.10      9.83 o 
  -9   1  18       17.42        3.87      8.94 o 
  -8   1  18       25.57       31.81     14.63 o 
  -7   1  18        1.82       -6.97      6.97 o 
  -6   1  18        0.01       -6.50      6.50 o 
  -5   1  18       24.28       25.98      6.53 o 
  -4   1  18       26.14        8.64      5.88 o 
  -3   1  18       40.47       35.56     13.66 o 
  -2   1  18       45.61       37.56     12.15 o 
  -1   1  18       25.58       56.80     14.12 o 
   0   1  18        7.80       14.68     15.91 o 
   1   1  18       37.17       62.22     21.37 o 
   2   1  18       18.27       11.41     24.44 o 
   3   1  18        2.68       18.95     15.82 o 
   4   1  18        1.80       50.35     24.69 o 
   5   1  18        1.65        3.45     13.68 o 
   6   1  18        3.68       10.96      9.87 o 
   7   1  18        1.20       23.54     14.76 o 
   8   1  18        9.39       -5.35     35.44 o 
   9   1  18        5.68      -11.66     12.35 o 
 -12   2  18       31.14       16.20     23.94 o 
 -11   2  18       13.22       43.28     18.66 o 
 -10   2  18       21.84       29.56     11.30 o 
  -9   2  18       17.22        7.13     11.61 o 
  -8   2  18        3.01       21.19     11.63 o 
  -7   2  18        0.17        5.00      7.68 o 
  -6   2  18       19.71       14.07      9.98 o 
  -5   2  18        4.48        8.21      8.18 o 
  -4   2  18        3.83        3.89      5.28 o 
  -3   2  18        0.17       -4.41      8.08 o 
  -2   2  18       62.22       82.52     16.92 o 
  -1   2  18      227.39      279.06     30.05 o 
   0   2  18      191.74      228.52     30.10 o 
   1   2  18       11.20        3.16      8.80 o 
   2   2  18       47.12       37.52     16.39 o 
   3   2  18        4.32       18.02     10.10 o 
   4   2  18        1.35       25.14     18.36 o 
   5   2  18        7.43        8.63     26.92 o 
   6   2  18        0.06       -9.06     16.20 o 
   7   2  18       31.95       73.57     27.47 o 
   8   2  18        7.02        2.78     12.10 o 
 -11   3  18        0.06       21.24     20.91 o 
 -10   3  18       72.83       63.31     20.59 o 
  -9   3  18       31.36       34.29     14.77 o 
  -8   3  18       81.32       43.80     18.92 o 
  -7   3  18        5.38       10.25      8.99 o 
  -6   3  18        0.29        9.86     11.71 o 
  -5   3  18       77.35       94.38     23.41 o 
  -4   3  18      111.41      123.09     24.53 o 
  -3   3  18      133.03      185.23     29.80 o 
  -2   3  18      134.10      135.96     33.44 o 
  -1   3  18       55.77       70.95     18.70 o 
   0   3  18       52.80       28.55     17.01 o 
   1   3  18      112.78      156.53     33.60 o 
   2   3  18      107.16      166.06     35.01 o 
   3   3  18        0.15       18.31     13.69 o 
   4   3  18        0.20       16.45     10.48 o 
   5   3  18       23.29       -8.21     21.54 o 
   6   3  18       13.53        7.79     14.94 o 
   7   3  18        4.10        8.54     13.78 o 
  -9   4  18        5.11       -4.16     15.81 o 
  -8   4  18       11.98       23.83     25.92 o 
  -7   4  18        1.44       -3.97      6.15 o 
  -6   4  18        3.84        4.30      8.92 o 
  -5   4  18        0.91       -6.81     15.33 o 
  -4   4  18        0.23        1.12     19.73 o 
  -3   4  18       18.61        7.26     15.22 o 
  -2   4  18        7.73       -2.54      6.15 o 
  -1   4  18        0.34       -8.42     12.58 o 
   0   4  18       17.53       15.87     10.64 o 
   1   4  18       16.76        4.17     12.91 o 
   2   4  18        0.95        4.65      8.86 o 
   3   4  18       11.36        1.45      8.47 o 
   4   4  18       14.41       21.34     20.36 o 
   5   4  18        0.89      -10.54     28.87 o 
  -5   5  18       27.10        1.89     12.01 o 
  -4   5  18       64.72       59.08     26.61 o 
  -3   5  18       52.53       41.11     26.43 o 
  -2   5  18       33.37       29.97     20.28 o 
  -1   5  18        0.58        5.28     10.74 o 
   0   5  18       63.04       54.40     33.09 o 
   1   5  18       28.47       17.24     11.58 o 
   2   5  18       95.03     9142.01  10461.17 o 
 -11   1  19       84.29       54.24     18.51 o 
 -10   1  19        6.77        5.07      6.68 o 
  -9   1  19       63.40       46.23     14.61 o 
  -8   1  19       93.55       68.00     17.00 o 
  -7   1  19       10.73        9.25      6.42 o 
  -6   1  19        0.20       -8.29     10.14 o 
  -5   1  19       78.08       57.22     15.17 o 
  -4   1  19        2.75        2.26     10.38 o 
  -3   1  19       99.15       82.77     16.73 o 
  -2   1  19      509.93      607.97     46.31 o 
  -1   1  19       71.43       59.44     15.19 o 
   0   1  19      150.21      240.44     41.63 o 
   1   1  19      401.20      471.53     59.89 o 
   2   1  19       15.16       16.38     26.50 o 
   3   1  19        7.10       10.10     45.88 o 
   4   1  19        1.60        2.65     12.29 o 
   5   1  19        9.39       34.13     16.32 o 
   6   1  19      275.65      309.75     52.41 o 
   7   1  19      101.10      130.49     35.21 o 
   8   1  19        0.12        1.19     18.41 o 
 -11   2  19        7.57       -5.11     10.71 o 
 -10   2  19       21.02       22.84     16.38 o 
  -9   2  19        0.12        3.27     10.13 o 
  -8   2  19      115.09      103.23     27.19 o 
  -7   2  19       24.35       12.44     10.19 o 
  -6   2  19       99.21      123.88     38.38 o 
  -5   2  19        0.02       -0.32      5.64 o 
  -4   2  19       20.11       23.01     12.65 o 
  -3   2  19       74.96       49.49     20.09 o 
  -2   2  19      185.49      196.90     26.11 o 
  -1   2  19      116.58      133.39     22.33 o 
   0   2  19       76.94       82.54     21.93 o 
   1   2  19        0.00       -0.66     22.38 o 
   2   2  19       14.28       -4.65     12.50 o 
   3   2  19       77.28      123.65     31.77 o 
   4   2  19       24.12       52.94     31.20 o 
   5   2  19        4.70       -3.47      8.76 o 
   6   2  19        4.53        9.41      9.44 o 
   7   2  19       49.37       22.05     21.29 o 
  -9   3  19        1.50        0.21     11.03 o 
  -8   3  19        0.10       -0.94     16.75 o 
  -7   3  19        8.34       12.44     10.17 o 
  -6   3  19        0.88       -1.66     14.60 o 
  -5   3  19       22.22       38.61     15.13 o 
  -4   3  19        3.02        6.65      9.39 o 
  -3   3  19       77.24      106.14     23.34 o 
  -2   3  19      220.55      311.09     41.08 o 
  -1   3  19       34.29       31.61     12.35 o 
   0   3  19       11.82       20.56     12.62 o 
   1   3  19       83.09       91.95     32.57 o 
   2   3  19       18.67       35.36     13.92 o 
   3   3  19       20.79       50.27     17.99 o 
   4   3  19       11.78       22.70     24.41 o 
   5   3  19       15.05       -0.46     14.38 o 
   6   3  19       64.17       28.53     15.37 o 
  -7   4  19       95.37       56.20     34.03 o 
  -6   4  19       45.18       43.78     20.31 o 
  -5   4  19        5.27       -5.64     11.45 o 
  -4   4  19        4.21      -13.72     16.72 o 
  -3   4  19       17.36       34.82     21.43 o 
  -2   4  19       52.31       32.40     22.66 o 
  -1   4  19       10.42        1.70      9.49 o 
   0   4  19        8.29       26.43     16.74 o 
   1   4  19       11.01       -6.49      6.49 o 
   2   4  19       29.45       25.06     53.02 o 
   3   4  19       83.41       86.72     32.39 o 
 -10   0  20      195.79      112.25     81.19 o 
  -9   0  20      314.24      292.28     49.88 o 
  -8   0  20       17.14       15.28     14.99 o 
  -7   0  20      245.27      289.62     65.10 o 
  -6   0  20       63.09       80.12     45.52 o 
  -5   0  20       66.24       76.85     45.48 o 
  -4   0  20       27.93       65.63     23.90 o 
  -3   0  20        1.45       22.28     20.76 o 
  -2   0  20       21.92        9.11     44.09 o 
  -1   0  20      403.46      490.75     61.23 o 
   0   0  20       61.30      104.40     29.09 o 
   1   0  20        0.28        4.06     11.68 o 
   2   0  20        6.13       -4.72      8.74 o 
   3   0  20       53.52       84.05     39.15 o 
   4   0  20      248.70      442.47     88.77 o 
   5   0  20       98.19      138.05     52.65 o 
   6   0  20       18.92       55.23     28.86 o 
 -10   1  20       55.66       52.38     20.55 o 
  -9   1  20        8.38       15.66     12.12 o 
  -8   1  20        0.11       -3.60      8.45 o 
  -7   1  20        2.93       19.35     10.43 o 
  -6   1  20        1.96       10.55     10.19 o 
  -5   1  20        7.37       -0.53     10.70 o 
  -4   1  20        1.95        2.71      9.22 o 
  -3   1  20       20.40       15.47      8.10 o 
  -2   1  20       48.98       58.97     16.44 o 
  -1   1  20        4.80        1.75      7.63 o 
   0   1  20       12.23       10.72     15.48 o 
   1   1  20       19.42        3.07     25.31 o 
   2   1  20        2.38       26.32     18.57 o 
   3   1  20       43.01       46.37     19.01 o 
   4   1  20        3.35       22.39     34.67 o 
   5   1  20       55.63      108.15     32.81 o 
   6   1  20        0.70       -9.20     12.23 o 
  -9   2  20       66.82       58.19     19.79 o 
  -8   2  20       34.51       40.52     18.50 o 
  -7   2  20       42.76        1.11      7.80 o 
  -6   2  20       17.84       15.94     15.04 o 
  -5   2  20       22.13        7.94     18.12 o 
  -4   2  20       45.59       26.87     14.79 o 
  -3   2  20       48.47       36.41     23.70 o 
  -2   2  20        6.37       19.52     14.17 o 
  -1   2  20       65.14       90.04     23.56 o 
   0   2  20       81.48       72.45     21.96 o 
   1   2  20        4.69        3.61      8.22 o 
   2   2  20        4.70        4.90     20.53 o 
   3   2  20        7.63        3.06     33.49 o 
   4   2  20      183.88      268.14     49.56 o 
   5   2  20      115.44      128.55     35.73 o 
  -7   3  20       26.04       36.62     14.99 o 
  -6   3  20        0.86       -7.33      7.83 o 
  -5   3  20       20.26       35.94     14.63 o 
  -4   3  20       12.51        1.47     10.87 o 
  -3   3  20      100.49       83.42     25.68 o 
  -2   3  20      213.12      285.93     62.02 o 
  -1   3  20       30.72       15.13     16.99 o 
   0   3  20       67.18       79.31     21.55 o 
   1   3  20       52.33       41.87     20.23 o 
   2   3  20        2.63       -7.25     14.02 o 
   3   3  20      116.36      124.06     71.00 o 
  -3   4  20      115.15       86.62     27.77 o 
  -2   4  20       65.17        5.53     23.02 o 
  -1   4  20       32.14       26.88     18.99 o 
  -8   1  21        0.44      -12.08     12.08 o 
  -7   1  21      102.83      166.26     49.75 o 
  -6   1  21        6.66        4.86     12.83 o 
  -5   1  21       16.39       19.53      9.60 o 
  -4   1  21        8.48       -4.32      6.62 o 
  -3   1  21      278.77      294.57     50.24 o 
  -2   1  21      216.94      207.81     30.38 o 
  -1   1  21       98.27      115.97     26.64 o 
   0   1  21       92.79       86.71     19.62 o 
   1   1  21       33.74       15.19     16.03 o 
   2   1  21       84.41      117.18     31.19 o 
   3   1  21        9.42       14.55     14.17 o 
   4   1  21        3.98        0.28     10.35 o 
  -7   2  21       59.53       72.24     24.93 o 
  -6   2  21       97.77      138.29     30.89 o 
  -5   2  21        0.40       -4.51      7.73 o 
  -4   2  21        9.73        7.59      8.33 o 
  -3   2  21      136.48      131.91     32.97 o 
  -2   2  21      393.15      466.24     85.63 o 
  -1   2  21       18.29        4.00     13.04 o 
   0   2  21      128.63      148.96     37.36 o 
   1   2  21       70.76       98.78     29.74 o 
   2   2  21        5.63      -14.25     16.17 o 
   3   2  21       66.01       67.20     23.59 o 
  -3   3  21       49.01       80.56     30.26 o 
  -2   3  21       17.53       15.82     10.22 o 
  -1   3  21       53.67       52.40     24.95 o 
  -5   0  22       41.97       21.55     14.47 o 
  -4   0  22      163.91      175.09     57.65 o 
  -3   0  22       54.70       53.20     51.69 o 
  -2   0  22      538.83      662.74    152.79 o 
  -1   0  22      259.87      314.91     99.85 o 
   0   0  22       66.85       63.74     21.39 o 
   1   0  22       65.65       55.57     33.85 o 
  -4   1  22        5.70      -10.42     10.42 o 
  -3   1  22       80.41       61.06     22.67 o 
  -2   1  22        7.10       -7.45      7.45 o 
  -1   1  22       97.78       86.13     24.68 o 
   0   1  22       18.34        9.90     12.69 o 
                                                 
